# Supplementary material for: 1-Benzyl-N-methyl-1H-pyrrole-2-carboxamide
Source: Acta Crystallogr Sect E Struct Rep Online. 2010 Jul 17;66(Pt 8):o2051. doi: 10.1107/S160053681002787X (PMC3007309; doi:10.1107/S160053681002787X)
Supplement: Supplementary file 1 [file e-66-o2051-sup1.cif]

##############################################################################
###                                                                        ###
###        Electronic paper (Acta Crystallographica Section E)             ###
###                                                                        ###
##############################################################################
#                                                                            #
# This CIF contains the data in a paper accepted for publication in Acta     #
# Crystallographica Section E. It conforms to the requirements of Notes      #
# for Authors for Section E, and has been peer reviewed under the auspices   #
# of the IUCr Commission on Journals.                                        #
#                                                                            #
# Full details of the Crystallographic Information File format               #
# are given in the paper "The Crystallographic Information File (CIF):       #
# a New Standard Archive File for Crystallography" by S. R. Hall, F. H.      #
# Allen and I. D. Brown [Acta Cryst. (1991), A47, 655-685].                  #
#                                                                            #
# The current version of the core CIF dictionary is obtainable from          #
# ftp://ftp.iucr.org/pub/cif_core.dic. The current version number is 2.4.    #
#                                                                            #
# Software is freely available for graphical display of the structure(s) in  #
# this CIF.  For information consult the CIF home page http://www.iucr.org/  #
# cif/home.html                                                              #
#                                                                            #
# This file may be used for bona fide research purposes within the           #
# scientific community so long as proper attribution is given to the journal # 
# article from which it was obtained.                                        #
#                                                                            #
##############################################################################
                                             
data_I
_audit_creation_method     SHELXL-97
_chemical_name_systematic
;
1-Benzyl-<i>N</i>-methyl-1<i>H</i>-pyrrole-2-carboxamide
;
_chemical_name_common     ?
_chemical_formula_moiety     'C13 H14 N2 O'
_chemical_formula_sum     'C13 H14 N2 O'
_chemical_formula_iupac     'C13 H14 N2 O'
_chemical_formula_weight     214.26
_chemical_melting_point     365
_symmetry_cell_setting     monoclinic
_symmetry_space_group_name_H-M     'P 21/c'
loop_
    _symmetry_equiv_pos_as_xyz
    'x, y, z'
    '-x, y+1/2, -z+1/2'
    '-x, -y, -z'
    'x, -y-1/2, z-1/2'
_cell_length_a     9.8285(18)
_cell_length_b     23.588(4)
_cell_length_c     9.9230(17)
_cell_angle_alpha     90.00
_cell_angle_beta     90.107(3)
_cell_angle_gamma     90.00
_cell_volume     2300.5(7)
_cell_formula_units_Z     8
_cell_measurement_reflns_used     7113
_cell_measurement_theta_min     2.23
_cell_measurement_theta_max     27.00
_cell_measurement_temperature     110(2)
_exptl_crystal_description     prism
_exptl_crystal_colour     colourless
_exptl_crystal_size_max     0.45
_exptl_crystal_size_mid     0.43
_exptl_crystal_size_min     0.41
_exptl_crystal_density_diffrn     1.237
_exptl_crystal_density_meas     ?
_exptl_crystal_density_method     'not measured'
_exptl_crystal_F_000     912
_exptl_absorpt_coefficient_mu     0.080
_exptl_absorpt_correction_type     multi-scan
_exptl_absorpt_process_details     '(SADABS; Sheldrick, 1996)'
_exptl_absorpt_correction_T_min     0.9649
_exptl_absorpt_correction_T_max     0.9680
_exptl_special_details
;
;
_diffrn_ambient_temperature     110(2)
_diffrn_radiation_type     MoK\a
_diffrn_radiation_wavelength     0.71073
_diffrn_radiation_source     'fine-focus sealed tube'
_diffrn_radiation_monochromator     graphite
_diffrn_measurement_device_type     'Bruker SMART 1K CCD area-detector'
_diffrn_measurement_method     '\f and \w scans'
_diffrn_detector_area_resol_mean     .
_diffrn_reflns_number     10728
_diffrn_reflns_av_R_equivalents     0.0328
_diffrn_reflns_av_sigmaI/netI     0.0647
_diffrn_reflns_theta_min     1.73
_diffrn_reflns_theta_max     27.04
_diffrn_reflns_theta_full     27.04
_diffrn_measured_fraction_theta_max     0.966
_diffrn_measured_fraction_theta_full     0.966
_diffrn_reflns_limit_h_min     -12
_diffrn_reflns_limit_h_max     12
_diffrn_reflns_limit_k_min     -30
_diffrn_reflns_limit_k_max     18
_diffrn_reflns_limit_l_min     -8
_diffrn_reflns_limit_l_max     12
_diffrn_standards_number     0
_diffrn_standards_interval_count     ?
_diffrn_standards_interval_time     ?
_diffrn_standards_decay_%     ?
_refine_special_details
;
Refinement of <i>F</i>^2^ against ALL reflections. The weighted <i>R</i>-factor
<i>wR</i> and goodness of fit <i>S</i> are based on <i>F</i>^2^, conventional
<i>R</i>-factors <i>R</i> are based on <i>F</i>, with <i>F</i> set to zero for
negative <i>F</i>^2^. The threshold expression of <i>F</i>^2^ >
\s(<i>F</i>^2^) is used only for calculating <i>R</i>-factors(gt) <i>etc</i>.
and is not relevant to the choice of reflections for refinement.
<i>R</i>-factors based on <i>F</i>^2^ are statistically about twice as large
as those based on <i>F</i>, and <i>R</i>- factors based on ALL data will be
even larger.
;
_reflns_number_total     4879
_reflns_number_gt     4388
_reflns_threshold_expression     I>2\s(I)
_refine_ls_structure_factor_coef     Fsqd
_refine_ls_matrix_type     full
_refine_ls_R_factor_all     0.0603
_refine_ls_R_factor_gt     0.0547
_refine_ls_wR_factor_gt     0.1494
_refine_ls_wR_factor_ref     0.1568
_refine_ls_goodness_of_fit_ref     1.025
_refine_ls_restrained_S_all     1.025
_refine_ls_number_reflns     4879
_refine_ls_number_parameters     300
_refine_ls_number_restraints     0
_refine_ls_hydrogen_treatment     mixed
_refine_ls_weighting_scheme     calc
_refine_ls_weighting_details
         'calc w=1/[\s^2^(Fo^2^)+(0.1044P)^2^+0.2726P] where P=(Fo^2^+2Fc^2^)/3'
_atom_sites_solution_hydrogens     geom
_atom_sites_solution_primary     direct
_atom_sites_solution_secondary     difmap
_refine_ls_shift/su_max     0.001
_refine_ls_shift/su_mean     0.001
_refine_diff_density_max     0.240
_refine_diff_density_min     -0.322
_refine_ls_extinction_method     none
_refine_ls_extinction_coef     ?
loop_
    _atom_type_symbol
    _atom_type_description
    _atom_type_scat_dispersion_real
    _atom_type_scat_dispersion_imag
    _atom_type_scat_source
    'C' 'C' 0.0033 0.0016
                         'International Tables Vol C Tables 4.2.6.8 and 6.1.1.4'
    'H' 'H' 0.0000 0.0000
                         'International Tables Vol C Tables 4.2.6.8 and 6.1.1.4'
    'N' 'N' 0.0061 0.0033
                         'International Tables Vol C Tables 4.2.6.8 and 6.1.1.4'
    'O' 'O' 0.0106 0.0060
                         'International Tables Vol C Tables 4.2.6.8 and 6.1.1.4'
_computing_data_collection     'SMART (Bruker,1999)'
_computing_cell_refinement     'SAINT-Plus (Bruker, 1999)'
_computing_data_reduction     'SAINT-Plus (Bruker, 1999)'
_computing_structure_solution     'SHELXS97 (Sheldrick, 2008)'
_computing_structure_refinement     'SHELXL97 (Sheldrick, 2008)'
_computing_molecular_graphics     'SHELXTL (Sheldrick, 2008)'
_computing_publication_material     'SHELXTL (Sheldrick, 2008)'
loop_
    _atom_site_type_symbol
    _atom_site_label
    _atom_site_fract_x
    _atom_site_fract_y
    _atom_site_fract_z
    _atom_site_U_iso_or_equiv
    _atom_site_adp_type
    _atom_site_calc_flag
    _atom_site_refinement_flags
    _atom_site_occupancy
    _atom_site_disorder_assembly
    _atom_site_disorder_group
    O O3 0.26038(14) 0.34460(7) 1.12858(15) 0.0345(4) Uani d . 1 . .
    N N4 0.46989(19) 0.36072(8) 1.21438(18) 0.0298(4) Uani d . 1 . .
    O O1 0.75946(15) 0.35421(7) 0.24801(16) 0.0351(4) Uani d . 1 . .
    C C18 0.38669(19) 0.34269(8) 1.11684(19) 0.0248(4) Uani d . 1 . .
    N N3 0.38660(18) 0.31280(7) 0.87447(16) 0.0278(4) Uani d . 1 . .
    C C5 0.8847(2) 0.34954(8) 0.2623(2) 0.0261(4) Uani d . 1 . .
    C C4 0.94580(19) 0.32331(7) 0.3830(2) 0.0251(4) Uani d . 1 . .
    N N1 0.87834(18) 0.31770(7) 0.50486(17) 0.0284(4) Uani d . 1 . .
    C C3 1.0677(2) 0.29404(8) 0.3945(2) 0.0299(4) Uani d . 1 . .
    H H3 1.1347 0.2903 0.3262 0.036 Uiso calc R 1 . .
    C C21 0.2777(2) 0.39956(8) 0.7816(2) 0.0276(4) Uani d . 1 . .
    C C17 0.4525(2) 0.31943(8) 0.9961(2) 0.0254(4) Uani d . 1 . .
    N N2 0.97245(19) 0.36613(8) 0.16790(19) 0.0325(4) Uani d . 1 . .
    C C7 0.7549(2) 0.34689(9) 0.5492(2) 0.0318(4) Uani d . 1 . .
    H H7A 0.7010 0.3207 0.6058 0.038 Uiso calc R 1 . .
    H H7B 0.6994 0.3564 0.4690 0.038 Uiso calc R 1 . .
    C C16 0.5796(2) 0.29413(8) 0.9852(2) 0.0305(4) Uani d . 1 . .
    H H16 0.6469 0.2920 1.0539 0.037 Uiso calc R 1 . .
    C C25 0.3206(3) 0.49865(10) 0.8254(3) 0.0427(5) Uani d . 1 . .
    H H25 0.3390 0.5284 0.8873 0.051 Uiso calc R 1 . .
    C C15 0.5903(3) 0.27231(9) 0.8536(2) 0.0378(5) Uani d . 1 . .
    H H15 0.6659 0.2525 0.8170 0.045 Uiso calc R 1 . .
    C C8 0.7817(2) 0.40061(8) 0.6283(2) 0.0289(4) Uani d . 1 . .
    C C20 0.2580(2) 0.33927(9) 0.8305(2) 0.0305(4) Uani d . 1 . .
    H H20A 0.1931 0.3393 0.9067 0.037 Uiso calc R 1 . .
    H H20B 0.2178 0.3163 0.7569 0.037 Uiso calc R 1 . .
    C C19 0.4191(2) 0.37479(11) 1.3473(2) 0.0387(5) Uani d . 1 . .
    H H19A 0.3238 0.3867 1.3404 0.058 Uiso calc R 1 . .
    H H19B 0.4735 0.4057 1.3855 0.058 Uiso calc R 1 . .
    H H19C 0.4256 0.3414 1.4058 0.058 Uiso calc R 1 . .
    C C11 0.8202(3) 0.50016(11) 0.7752(3) 0.0442(5) Uani d . 1 . .
    H H11 0.8334 0.5341 0.8251 0.053 Uiso calc R 1 . .
    C C1 0.9583(3) 0.28673(8) 0.5899(2) 0.0355(5) Uani d . 1 . .
    H H1 0.9366 0.2775 0.6805 0.043 Uiso calc R 1 . .
    C C14 0.4714(3) 0.28490(8) 0.7884(2) 0.0345(5) Uani d . 1 . .
    H H14 0.4511 0.2757 0.6974 0.041 Uiso calc R 1 . .
    C C22 0.2682(2) 0.41183(9) 0.6454(2) 0.0338(5) Uani d . 1 . .
    H H22 0.2501 0.3822 0.5830 0.041 Uiso calc R 1 . .
    C C26 0.3042(2) 0.44347(9) 0.8715(2) 0.0371(5) Uani d . 1 . .
    H H26 0.3111 0.4357 0.9652 0.044 Uiso calc R 1 . .
    C C6 0.9276(3) 0.38588(13) 0.0361(3) 0.0497(6) Uani d . 1 . .
    H H6A 0.8989 0.3534 -0.0186 0.075 Uiso calc R 1 . .
    H H6B 1.0027 0.4055 -0.0090 0.075 Uiso calc R 1 . .
    H H6C 0.8510 0.4120 0.0470 0.075 Uiso calc R 1 . .
    C C9 0.6769(2) 0.42377(10) 0.7042(2) 0.0379(5) Uani d . 1 . .
    H H9 0.5909 0.4054 0.7066 0.045 Uiso calc R 1 . .
    C C2 1.0749(2) 0.27108(8) 0.5242(2) 0.0347(5) Uani d . 1 . .
    H H2 1.1469 0.2488 0.5601 0.042 Uiso calc R 1 . .
    C C13 0.9061(2) 0.42821(10) 0.6273(2) 0.0378(5) Uani d . 1 . .
    H H13 0.9790 0.4132 0.5756 0.045 Uiso calc R 1 . .
    C C23 0.2847(3) 0.46671(10) 0.5993(2) 0.0423(5) Uani d . 1 . .
    H H23 0.2785 0.4746 0.5056 0.051 Uiso calc R 1 . .
    C C10 0.6962(3) 0.47337(11) 0.7765(3) 0.0447(6) Uani d . 1 . .
    H H10 0.6233 0.4889 0.8272 0.054 Uiso calc R 1 . .
    C C12 0.9253(3) 0.47759(11) 0.7011(3) 0.0469(6) Uani d . 1 . .
    H H12 1.0114 0.4959 0.7004 0.056 Uiso calc R 1 . .
    C C24 0.3101(3) 0.51017(10) 0.6894(3) 0.0426(5) Uani d . 1 . .
    H H24 0.3203 0.5479 0.6577 0.051 Uiso calc R 1 . .
    H H2A 1.058(4) 0.3631(12) 0.183(3) 0.051(8) Uiso d . 1 . .
    H H4 0.557(3) 0.3597(11) 1.204(3) 0.044(7) Uiso d . 1 . .
loop_
    _atom_site_aniso_label
    _atom_site_aniso_U_11
    _atom_site_aniso_U_22
    _atom_site_aniso_U_33
    _atom_site_aniso_U_12
    _atom_site_aniso_U_13
    _atom_site_aniso_U_23
    O3 0.0196(6) 0.0549(9) 0.0290(7) -0.0027(6) 0.0040(6) -0.0056(7)
    N4 0.0200(8) 0.0428(9) 0.0267(8) 0.0019(7) 0.0021(7) -0.0066(7)
    O1 0.0200(7) 0.0510(9) 0.0342(7) 0.0021(6) -0.0005(6) 0.0048(7)
    C18 0.0228(8) 0.0286(8) 0.0231(8) -0.0006(7) 0.0033(8) 0.0014(7)
    N3 0.0334(9) 0.0271(7) 0.0230(7) -0.0028(6) 0.0040(7) -0.0011(6)
    C5 0.0221(9) 0.0259(8) 0.0301(9) 0.0001(7) 0.0010(8) -0.0020(8)
    C4 0.0235(9) 0.0258(8) 0.0261(9) -0.0012(7) 0.0017(8) -0.0031(7)
    N1 0.0292(8) 0.0297(8) 0.0263(8) 0.0001(7) 0.0027(7) 0.0007(7)
    C3 0.0288(9) 0.0297(9) 0.0311(10) 0.0050(7) -0.0019(9) -0.0038(8)
    C21 0.0216(8) 0.0337(10) 0.0276(9) 0.0015(7) 0.0028(8) -0.0002(8)
    C17 0.0246(9) 0.0269(8) 0.0249(9) -0.0021(7) 0.0063(8) 0.0023(7)
    N2 0.0220(8) 0.0439(10) 0.0315(9) 0.0032(7) 0.0047(7) 0.0066(8)
    C7 0.0251(10) 0.0390(11) 0.0313(9) -0.0027(8) 0.0067(9) -0.0027(8)
    C16 0.0296(10) 0.0313(9) 0.0307(10) 0.0058(8) 0.0091(9) 0.0047(8)
    C25 0.0439(12) 0.0329(10) 0.0512(13) 0.0004(9) -0.0023(12) -0.0046(10)
    C15 0.0473(13) 0.0321(9) 0.0339(11) 0.0097(9) 0.0157(10) 0.0006(9)
    C8 0.0275(9) 0.0339(9) 0.0251(8) 0.0022(8) 0.0007(8) 0.0024(8)
    C20 0.0309(10) 0.0345(10) 0.0260(8) -0.0067(8) 0.0001(8) -0.0001(8)
    C19 0.0307(11) 0.0574(13) 0.0280(10) 0.0063(10) 0.0003(9) -0.0112(9)
    C11 0.0467(13) 0.0429(12) 0.0431(12) 0.0042(10) -0.0025(11) -0.0125(10)
    C1 0.0455(13) 0.0323(10) 0.0287(10) 0.0005(9) -0.0043(10) 0.0017(8)
    C14 0.0493(13) 0.0276(10) 0.0265(9) 0.0036(9) 0.0080(10) -0.0031(8)
    C22 0.0370(11) 0.0386(11) 0.0260(9) 0.0064(9) 0.0037(8) -0.0001(9)
    C26 0.0419(12) 0.0367(10) 0.0325(10) -0.0014(9) -0.0046(10) -0.0030(9)
    C6 0.0376(12) 0.0753(17) 0.0362(11) 0.0101(12) 0.0077(11) 0.0211(12)
    C9 0.0288(10) 0.0461(12) 0.0387(11) 0.0016(9) 0.0055(10) -0.0029(10)
    C2 0.0395(11) 0.0315(10) 0.0329(10) 0.0082(9) -0.0063(9) -0.0026(8)
    C13 0.0272(10) 0.0441(11) 0.0421(11) -0.0009(9) 0.0057(10) -0.0089(10)
    C23 0.0497(14) 0.0452(12) 0.0320(10) 0.0104(10) 0.0063(11) 0.0113(10)
    C10 0.0369(12) 0.0518(14) 0.0454(13) 0.0097(10) 0.0050(11) -0.0117(11)
    C12 0.0347(12) 0.0497(13) 0.0563(15) -0.0080(10) 0.0001(12) -0.0131(12)
    C24 0.0402(12) 0.0340(11) 0.0536(13) 0.0057(9) 0.0065(11) 0.0103(10)
_geom_special_details
;
All e.s.d.'s (except the e.s.d. in the dihedral angle between two l.s. planes)
are estimated using the full covariance matrix. The cell e.s.d.'s are taken
into account individually in the estimation of e.s.d.'s in distances, angles
and torsion angles; correlations between e.s.d.'s in cell parameters are only
used when they are defined by crystal symmetry. An approximate (isotropic)
treatment of cell e.s.d.'s is used for estimating e.s.d.'s involving l.s.
planes.
;
loop_
    _geom_bond_atom_site_label_1
    _geom_bond_atom_site_label_2
    _geom_bond_site_symmetry_2
    _geom_bond_distance
    _geom_bond_publ_flag
    O3 C18 . 1.248(2) ?
    N4 C18 . 1.335(3) ?
    N4 C19 . 1.450(3) ?
    N4 H4 . 0.87(3) ?
    O1 C5 . 1.243(2) ?
    C18 C17 . 1.469(3) ?
    N3 C14 . 1.364(3) ?
    N3 C17 . 1.378(3) ?
    N3 C20 . 1.475(3) ?
    C5 N2 . 1.334(3) ?
    C5 C4 . 1.475(3) ?
    C4 N1 . 1.386(3) ?
    C4 C3 . 1.388(3) ?
    N1 C1 . 1.364(3) ?
    N1 C7 . 1.463(3) ?
    C3 C2 . 1.398(3) ?
    C3 H3 . 0.9500 ?
    C21 C22 . 1.385(3) ?
    C21 C26 . 1.391(3) ?
    C21 C20 . 1.515(3) ?
    C17 C16 . 1.389(3) ?
    N2 C6 . 1.456(3) ?
    N2 H2A . 0.86(4) ?
    C7 C8 . 1.513(3) ?
    C7 H7A . 0.9900 ?
    C7 H7B . 0.9900 ?
    C16 C15 . 1.408(3) ?
    C16 H16 . 0.9500 ?
    C25 C24 . 1.381(4) ?
    C25 C26 . 1.389(3) ?
    C25 H25 . 0.9500 ?
    C15 C14 . 1.367(4) ?
    C15 H15 . 0.9500 ?
    C8 C13 . 1.386(3) ?
    C8 C9 . 1.390(3) ?
    C20 H20A . 0.9900 ?
    C20 H20B . 0.9900 ?
    C19 H19A . 0.9800 ?
    C19 H19B . 0.9800 ?
    C19 H19C . 0.9800 ?
    C11 C10 . 1.373(4) ?
    C11 C12 . 1.376(4) ?
    C11 H11 . 0.9500 ?
    C1 C2 . 1.369(3) ?
    C1 H1 . 0.9500 ?
    C14 H14 . 0.9500 ?
    C22 C23 . 1.383(3) ?
    C22 H22 . 0.9500 ?
    C26 H26 . 0.9500 ?
    C6 H6A . 0.9800 ?
    C6 H6B . 0.9800 ?
    C6 H6C . 0.9800 ?
    C9 C10 . 1.385(3) ?
    C9 H9 . 0.9500 ?
    C2 H2 . 0.9500 ?
    C13 C12 . 1.388(3) ?
    C13 H13 . 0.9500 ?
    C23 C24 . 1.383(4) ?
    C23 H23 . 0.9500 ?
    C10 H10 . 0.9500 ?
    C12 H12 . 0.9500 ?
    C24 H24 . 0.9500 ?
loop_
    _geom_angle_atom_site_label_1
    _geom_angle_atom_site_label_2
    _geom_angle_atom_site_label_3
    _geom_angle_site_symmetry_1
    _geom_angle_site_symmetry_3
    _geom_angle
    _geom_angle_publ_flag
    C18 N4 C19 . . 121.39(18) ?
    C18 N4 H4 . . 120.7(19) ?
    C19 N4 H4 . . 117.3(19) ?
    O3 C18 N4 . . 121.92(18) ?
    O3 C18 C17 . . 121.96(18) ?
    N4 C18 C17 . . 116.10(17) ?
    C14 N3 C17 . . 108.44(18) ?
    C14 N3 C20 . . 122.93(18) ?
    C17 N3 C20 . . 127.76(16) ?
    O1 C5 N2 . . 122.4(2) ?
    O1 C5 C4 . . 122.11(19) ?
    N2 C5 C4 . . 115.51(18) ?
    N1 C4 C3 . . 107.17(18) ?
    N1 C4 C5 . . 123.61(17) ?
    C3 C4 C5 . . 128.74(19) ?
    C1 N1 C4 . . 108.33(18) ?
    C1 N1 C7 . . 122.91(18) ?
    C4 N1 C7 . . 127.97(17) ?
    C4 C3 C2 . . 108.07(19) ?
    C4 C3 H3 . . 126.0 ?
    C2 C3 H3 . . 126.0 ?
    C22 C21 C26 . . 118.8(2) ?
    C22 C21 C20 . . 120.01(18) ?
    C26 C21 C20 . . 121.14(18) ?
    N3 C17 C16 . . 107.72(18) ?
    N3 C17 C18 . . 123.36(17) ?
    C16 C17 C18 . . 128.44(19) ?
    C5 N2 C6 . . 122.00(19) ?
    C5 N2 H2A . . 119(2) ?
    C6 N2 H2A . . 118(2) ?
    N1 C7 C8 . . 113.97(17) ?
    N1 C7 H7A . . 108.8 ?
    C8 C7 H7A . . 108.8 ?
    N1 C7 H7B . . 108.8 ?
    C8 C7 H7B . . 108.8 ?
    H7A C7 H7B . . 107.7 ?
    C17 C16 C15 . . 107.3(2) ?
    C17 C16 H16 . . 126.3 ?
    C15 C16 H16 . . 126.3 ?
    C24 C25 C26 . . 119.9(2) ?
    C24 C25 H25 . . 120.1 ?
    C26 C25 H25 . . 120.1 ?
    C14 C15 C16 . . 107.11(19) ?
    C14 C15 H15 . . 126.4 ?
    C16 C15 H15 . . 126.4 ?
    C13 C8 C9 . . 118.3(2) ?
    C13 C8 C7 . . 122.84(19) ?
    C9 C8 C7 . . 118.81(19) ?
    N3 C20 C21 . . 112.46(16) ?
    N3 C20 H20A . . 109.1 ?
    C21 C20 H20A . . 109.1 ?
    N3 C20 H20B . . 109.1 ?
    C21 C20 H20B . . 109.1 ?
    H20A C20 H20B . . 107.8 ?
    N4 C19 H19A . . 109.5 ?
    N4 C19 H19B . . 109.5 ?
    H19A C19 H19B . . 109.5 ?
    N4 C19 H19C . . 109.5 ?
    H19A C19 H19C . . 109.5 ?
    H19B C19 H19C . . 109.5 ?
    C10 C11 C12 . . 119.6(2) ?
    C10 C11 H11 . . 120.2 ?
    C12 C11 H11 . . 120.2 ?
    N1 C1 C2 . . 109.37(19) ?
    N1 C1 H1 . . 125.3 ?
    C2 C1 H1 . . 125.3 ?
    N3 C14 C15 . . 109.37(19) ?
    N3 C14 H14 . . 125.3 ?
    C15 C14 H14 . . 125.3 ?
    C23 C22 C21 . . 120.7(2) ?
    C23 C22 H22 . . 119.6 ?
    C21 C22 H22 . . 119.6 ?
    C25 C26 C21 . . 120.5(2) ?
    C25 C26 H26 . . 119.7 ?
    C21 C26 H26 . . 119.7 ?
    N2 C6 H6A . . 109.5 ?
    N2 C6 H6B . . 109.5 ?
    H6A C6 H6B . . 109.5 ?
    N2 C6 H6C . . 109.5 ?
    H6A C6 H6C . . 109.5 ?
    H6B C6 H6C . . 109.5 ?
    C10 C9 C8 . . 120.8(2) ?
    C10 C9 H9 . . 119.6 ?
    C8 C9 H9 . . 119.6 ?
    C1 C2 C3 . . 107.04(19) ?
    C1 C2 H2 . . 126.5 ?
    C3 C2 H2 . . 126.5 ?
    C8 C13 C12 . . 120.6(2) ?
    C8 C13 H13 . . 119.7 ?
    C12 C13 H13 . . 119.7 ?
    C24 C23 C22 . . 120.1(2) ?
    C24 C23 H23 . . 120.0 ?
    C22 C23 H23 . . 120.0 ?
    C11 C10 C9 . . 120.3(2) ?
    C11 C10 H10 . . 119.8 ?
    C9 C10 H10 . . 119.8 ?
    C11 C12 C13 . . 120.4(2) ?
    C11 C12 H12 . . 119.8 ?
    C13 C12 H12 . . 119.8 ?
    C25 C24 C23 . . 119.9(2) ?
    C25 C24 H24 . . 120.0 ?
    C23 C24 H24 . . 120.0 ?
loop_
    _geom_torsion_atom_site_label_1
    _geom_torsion_atom_site_label_2
    _geom_torsion_atom_site_label_3
    _geom_torsion_atom_site_label_4
    _geom_torsion_site_symmetry_1
    _geom_torsion_site_symmetry_2
    _geom_torsion_site_symmetry_3
    _geom_torsion_site_symmetry_4
    _geom_torsion
    _geom_torsion_publ_flag
    C19 N4 C18 O3 . . . . 10.3(3) ?
    C19 N4 C18 C17 . . . . -168.55(18) ?
    O1 C5 C4 N1 . . . . -20.5(3) ?
    N2 C5 C4 N1 . . . . 161.67(17) ?
    O1 C5 C4 C3 . . . . 150.5(2) ?
    N2 C5 C4 C3 . . . . -27.3(3) ?
    C3 C4 N1 C1 . . . . 1.2(2) ?
    C5 C4 N1 C1 . . . . 173.90(17) ?
    C3 C4 N1 C7 . . . . 171.15(18) ?
    C5 C4 N1 C7 . . . . -16.2(3) ?
    N1 C4 C3 C2 . . . . -0.6(2) ?
    C5 C4 C3 C2 . . . . -172.77(19) ?
    C14 N3 C17 C16 . . . . -1.1(2) ?
    C20 N3 C17 C16 . . . . -170.53(17) ?
    C14 N3 C17 C18 . . . . -173.73(17) ?
    C20 N3 C17 C18 . . . . 16.8(3) ?
    O3 C18 C17 N3 . . . . 18.7(3) ?
    N4 C18 C17 N3 . . . . -162.52(17) ?
    O3 C18 C17 C16 . . . . -152.4(2) ?
    N4 C18 C17 C16 . . . . 26.4(3) ?
    O1 C5 N2 C6 . . . . -6.0(3) ?
    C4 C5 N2 C6 . . . . 171.8(2) ?
    C1 N1 C7 C8 . . . . 75.4(2) ?
    C4 N1 C7 C8 . . . . -93.1(2) ?
    N3 C17 C16 C15 . . . . 0.5(2) ?
    C18 C17 C16 C15 . . . . 172.66(19) ?
    C17 C16 C15 C14 . . . . 0.3(2) ?
    N1 C7 C8 C13 . . . . 17.1(3) ?
    N1 C7 C8 C9 . . . . -163.65(18) ?
    C14 N3 C20 C21 . . . . -87.5(2) ?
    C17 N3 C20 C21 . . . . 80.6(2) ?
    C22 C21 C20 N3 . . . . 107.6(2) ?
    C26 C21 C20 N3 . . . . -73.0(3) ?
    C4 N1 C1 C2 . . . . -1.4(2) ?
    C7 N1 C1 C2 . . . . -171.95(18) ?
    C17 N3 C14 C15 . . . . 1.3(2) ?
    C20 N3 C14 C15 . . . . 171.34(17) ?
    C16 C15 C14 N3 . . . . -0.9(2) ?
    C26 C21 C22 C23 . . . . 0.0(3) ?
    C20 C21 C22 C23 . . . . 179.4(2) ?
    C24 C25 C26 C21 . . . . 0.2(4) ?
    C22 C21 C26 C25 . . . . 0.1(3) ?
    C20 C21 C26 C25 . . . . -179.3(2) ?
    C13 C8 C9 C10 . . . . 0.3(3) ?
    C7 C8 C9 C10 . . . . -179.0(2) ?
    N1 C1 C2 C3 . . . . 1.0(2) ?
    C4 C3 C2 C1 . . . . -0.2(2) ?
    C9 C8 C13 C12 . . . . 0.4(4) ?
    C7 C8 C13 C12 . . . . 179.6(2) ?
    C21 C22 C23 C24 . . . . -0.4(4) ?
    C12 C11 C10 C9 . . . . 0.3(4) ?
    C8 C9 C10 C11 . . . . -0.6(4) ?
    C10 C11 C12 C13 . . . . 0.4(4) ?
    C8 C13 C12 C11 . . . . -0.7(4) ?
    C26 C25 C24 C23 . . . . -0.7(4) ?
    C22 C23 C24 C25 . . . . 0.8(4) ?
loop_
    _geom_hbond_atom_site_label_D
    _geom_hbond_atom_site_label_H
    _geom_hbond_atom_site_label_A
    _geom_hbond_site_symmetry_A
    _geom_hbond_distance_DH
    _geom_hbond_distance_HA
    _geom_hbond_distance_DA
    _geom_hbond_angle_DHA
    N4 H4 O1 1_556 0.87(3) 2.04(3) 2.869(2) 161(3)
    N2 H2A O3 1_654 0.86(4) 2.10(4) 2.902(2) 154(3)
data_global
_journal_date_recd_electronic     2010-07-02
_journal_date_accepted     2010-07-13
_journal_name_full     'Acta Crystallographica, Section E'
_journal_year     2010
_journal_volume     66
_journal_issue      8
_journal_page_first     o2051
_journal_page_last     o2051
_journal_paper_category     QO
_journal_coeditor_code     CV2741
_publ_contact_author_name     'Xiang Chao Zeng'
_publ_contact_author_address
;Department of Chemistry,
Jinan University,
Guangzhou,
Guangdong, 510632,
People's Republic of China
;
_publ_contact_author_email     xczeng@126.com
_publ_contact_author_fax     ?
_publ_contact_author_phone     ?
_publ_section_title
;
1-Benzyl-<i>N</i>-methyl-1<i>H</i>-pyrrole-2-carboxamide
;
loop_
    _publ_author_name
    _publ_author_address
    'Xiang Chao Zeng'
;Department of Chemistry,
Jinan University,
Guangzhou,
Guangdong 510632,
People's Republic of China
;
    'Kai Ping Li'
;Department of Chemistry,
Jinan University,
Guangzhou,
Guangdong 510632,
People's Republic of China
;
    'Fang Hu'
;Department of Chemistry,
Jinan University,
Guangzhou,
Guangdong 510632,
People's Republic of China
;
    'Le Zheng'
;Department of Chemistry,
Jinan University,
Guangzhou,
Guangdong 510632,
People's Republic of China
;
