# Supplementary material for: 1-Benzyl-N-methyl-1H-pyrrole-2-carboxamide
Source: Acta Crystallogr Sect E Struct Rep Online. 2010 Jul 17;66(Pt 8):o2051. doi: 10.1107/S160053681002787X (PMC3007309; doi:10.1107/S160053681002787X)
Supplement: Supplementary file 2 [file e-66-o2051-Isup2.hkl]

# 
# h,k,l, Fc-squared, Fo-squared, sigma(Fo-squared) and status flag 
# 
data_I
_shelx_title ' 06221m in P2(1)/c' 
_shelx_refln_list_code          4 
_shelx_F_calc_maximum      155.28 
_exptl_crystal_F_000       912.00 
_reflns_d_resolution_high  0.7816 
 
loop_ 
 _symmetry_equiv_pos_as_xyz 
 'x, y, z' 
 '-x, y+1/2, -z+1/2' 
 '-x, -y, -z' 
 'x, -y-1/2, z-1/2' 
 
_cell_length_a     9.8285 
_cell_length_b    23.5883 
_cell_length_c     9.9230 
_cell_angle_alpha  90.000 
_cell_angle_beta   90.107 
_cell_angle_gamma  90.000 
 
_shelx_F_squared_multiplier     1.000 
 
loop_ 
 _refln_index_h 
 _refln_index_k 
 _refln_index_l 
 _refln_F_squared_calc 
 _refln_F_squared_meas 
 _refln_F_squared_sigma 
 _refln_observed_status 
   1   0   0        9.29        7.41      1.10 o 
   2   0   0     2368.69     2835.35    222.19 o 
   3   0   0     7850.34     9044.48    708.05 o 
   4   0   0     2530.34     3047.52    238.60 o 
   5   0   0     4109.65     4403.34    344.65 o 
   6   0   0     6699.09     7736.52    605.22 o 
   7   0   0      120.02      118.28     10.37 o 
   9   0   0      132.88      141.08     12.44 o 
  10   0   0       12.06        1.74      4.09 o 
  11   0   0       29.58       36.34      5.34 o 
  12   0   0        3.15        7.38      3.65 o 
   1   1   0        5.41        0.88      2.25 o 
   2   1   0     9735.73    10649.84    588.47 o 
   3   1   0      588.42      664.34     37.24 o 
   4   1   0     1233.48     1321.34     73.39 o 
   5   1   0      309.47      304.92     17.36 o 
   6   1   0      924.72     1010.16     79.70 o 
   7   1   0        2.06        2.57      1.47 o 
   8   1   0        1.90       -1.93      1.93 o 
   9   1   0       22.50       18.31      3.57 o 
  10   1   0     1956.85     1799.51    100.29 o 
  11   1   0        0.77        1.26      2.23 o 
  12   1   0        0.03       -3.06      4.72 o 
   0   2   0     2189.86     1524.50    119.99 o 
   1   2   0       35.27       33.62      1.72 o 
   2   2   0    24111.50    25359.63   1135.34 o 
   3   2   0     4075.70     4297.25    192.50 o 
   4   2   0      190.66      187.59     10.93 o 
   5   2   0     2476.67     2796.49    154.94 o 
   6   2   0     3005.14     3371.47    186.68 o 
   7   2   0      123.44      124.75      7.63 o 
   8   2   0      676.41      644.86     36.36 o 
   9   2   0       39.69       46.25      3.94 o 
  10   2   0      446.28      361.61     29.67 o 
  11   2   0       13.38       11.25      2.58 o 
  12   2   0        5.48        6.68      2.48 o 
   1   3   0        8.62       10.59      0.95 o 
   2   3   0     9457.16     9557.33    528.34 o 
   3   3   0     2186.67     2271.05    125.75 o 
   4   3   0      729.68      918.26     51.10 o 
   5   3   0       15.87        8.26      1.42 o 
   6   3   0      729.40      856.44     47.87 o 
   7   3   0       61.49       65.96      4.50 o 
   8   3   0     1681.99     1714.34     95.42 o 
   9   3   0       21.89       23.43      2.82 o 
  10   3   0       12.14        6.21      3.36 o 
  11   3   0        7.87        5.81      2.57 o 
  12   3   0      105.89       99.77      6.85 o 
   0   4   0     5868.78     5213.45    309.26 o 
   1   4   0       40.34       38.71      2.00 o 
   2   4   0      754.15      885.18     41.87 o 
   4   4   0     4676.51     5631.43    311.34 o 
   5   4   0      419.53      450.01     25.31 o 
   6   4   0     2349.48     2515.29    139.48 o 
   7   4   0        4.85        6.62      1.71 o 
   8   4   0     2301.46     2239.80    124.45 o 
   9   4   0       51.52       45.70      3.90 o 
  10   4   0      257.04      261.96     15.52 o 
  11   4   0       14.22       13.30      2.87 o 
  12   4   0        1.00        1.66      2.55 o 
   1   5   0       22.61       21.40      1.38 o 
   2   5   0    11822.77    12060.84    570.95 o 
   3   5   0     1268.19     1343.81     63.66 o 
   4   5   0     1271.49     1257.19     69.90 o 
   5   5   0       26.45       26.28      2.34 o 
   6   5   0        2.24       14.25      3.18 o 
   7   5   0        0.27        0.33      1.48 o 
   8   5   0        1.90        0.99      3.57 o 
   9   5   0       98.34       97.72      6.50 o 
  10   5   0      198.51      186.63     11.42 o 
  11   5   0        0.21        0.21      2.30 o 
  12   5   0        0.14       -3.35      3.35 o 
   0   6   0    20893.50    19907.41   1183.76 o 
   1   6   0      160.68      151.46      7.74 o 
   2   6   0     1170.74     1204.42     57.15 o 
   3   6   0       18.99       21.69      1.41 o 
   4   6   0       80.80      102.45      5.19 o 
   5   6   0       10.64        8.84      1.37 o 
   6   6   0      220.05      204.92     11.92 o 
   7   6   0       34.61       31.68      2.84 o 
   8   6   0      401.43      362.64     20.83 o 
   9   6   0       10.26        2.41      2.11 o 
  10   6   0      166.69      159.11      9.92 o 
  11   6   0        6.02        5.50      3.52 o 
  12   6   0       18.22       16.73      3.26 o 
   1   7   0       54.74       64.27      3.28 o 
   2   7   0     1998.59     2046.50     96.74 o 
   3   7   0      140.41      156.53      7.64 o 
   4   7   0     1059.63     1203.36     57.04 o 
   5   7   0       29.13       33.08      2.61 o 
   6   7   0      537.51      615.77     34.60 o 
   7   7   0        3.78        0.23      1.97 o 
   8   7   0        0.64       -1.76      1.76 o 
   9   7   0       18.08       23.69      3.10 o 
  10   7   0       32.93       30.93      6.37 o 
  11   7   0       19.71       23.34      3.68 o 
  12   7   0        0.17        0.63      2.72 o 
   0   8   0      404.68      289.35     17.39 o 
   1   8   0       55.18       51.69      2.75 o 
   2   8   0      144.08      167.50      8.25 o 
   3   8   0        4.88        8.63      1.08 o 
   4   8   0     1183.96     1304.35     62.05 o 
   5   8   0      167.03      199.24      9.77 o 
   6   8   0       71.18       99.19      6.21 o 
   7   8   0        2.49        2.31      1.68 o 
   8   8   0       27.30       33.51      3.74 o 
   9   8   0        3.19        2.47      4.67 o 
  10   8   0        0.53        2.67      2.31 o 
  11   8   0        3.12        2.66      2.64 o 
  12   8   0       61.95       60.54      5.21 o 
   1   9   0      282.04      284.82     13.70 o 
   2   9   0       21.59       23.54      1.55 o 
   3   9   0      329.04      332.82     16.06 o 
   4   9   0      420.76      398.66     19.19 o 
   5   9   0      165.34      151.69      7.59 o 
   6   9   0       43.89       55.65      3.94 o 
   7   9   0       20.48       25.75      2.70 o 
   8   9   0        4.04        4.80      2.17 o 
   9   9   0       28.91       26.07      3.21 o 
  10   9   0        6.22        1.25      3.89 o 
  11   9   0        0.07        1.79      3.57 o 
   0  10   0      192.28      207.04     12.59 o 
   1  10   0       25.35       22.03      1.54 o 
   2  10   0     1040.12     1036.62     43.97 o 
   3  10   0       33.29       32.95      2.07 o 
   4  10   0      746.54      793.72     37.80 o 
   5  10   0       50.94       58.44      3.31 o 
   6  10   0      289.80      290.15     16.68 o 
   7  10   0       21.81       18.23      2.45 o 
   8  10   0     1084.35     1085.75     60.80 o 
   9  10   0       32.82       37.82      4.32 o 
  10  10   0       81.43       74.18      5.65 o 
  11  10   0        1.44       -2.74      2.74 o 
   1  11   0      136.67      142.98      7.08 o 
   2  11   0      478.16      459.34     22.04 o 
   3  11   0       17.36       19.54      1.55 o 
   4  11   0       40.18       29.48      2.04 o 
   5  11   0       63.04       58.46      3.35 o 
   6  11   0      118.97      117.30      7.27 o 
   7  11   0       30.77       29.04      2.94 o 
   8  11   0      209.01      212.29     12.69 o 
   9  11   0       11.09        6.04      2.36 o 
  10  11   0       19.96       16.38      3.51 o 
  11  11   0        1.32       -2.97      2.97 o 
   0  12   0      628.29      584.03     35.09 o 
   1  12   0       10.15        8.78      1.01 o 
   2  12   0     5265.36     5586.21    265.31 o 
   3  12   0        1.61        4.63      1.00 o 
   4  12   0        1.33        1.27      1.14 o 
   5  12   0      113.22      118.77      6.13 o 
   6  12   0        0.43        1.07      1.52 o 
   7  12   0        2.02       -1.38      1.85 o 
   8  12   0      194.12      197.82     11.97 o 
   9  12   0       10.92        4.80      2.48 o 
  10  12   0        7.18        8.02      2.74 o 
  11  12   0       37.43       40.93      6.87 o 
   1  13   0       10.01        9.86      0.99 o 
   2  13   0      283.33      283.73     13.83 o 
   3  13   0      354.16      363.85     17.60 o 
   4  13   0      114.30      112.11      5.81 o 
   5  13   0      102.10       90.05      4.86 o 
   6  13   0       56.29       64.68      3.78 o 
   7  13   0      357.18      351.13     20.23 o 
   8  13   0      508.97      548.77     31.26 o 
   9  13   0      202.31      215.48     13.10 o 
  10  13   0        7.33        4.50      2.90 o 
  11  13   0        2.17        1.20      2.95 o 
   0  14   0     2554.66     2418.27    143.92 o 
   1  14   0        6.21        6.42      0.89 o 
   2  14   0       92.39       90.66      4.76 o 
   3  14   0        0.04       -0.66      0.98 o 
   4  14   0      148.39      144.51      7.33 o 
   5  14   0       10.49       11.92      1.57 o 
   6  14   0       11.13        8.93      2.05 o 
   7  14   0       31.62       37.02      3.53 o 
   8  14   0        2.60        3.63      2.37 o 
   9  14   0       74.29       69.10      5.34 o 
  10  14   0        0.05        4.44      2.98 o 
  11  14   0       19.95       12.33      3.35 o 
   1  15   0      556.57      468.54     20.04 o 
   2  15   0      527.93      496.77     23.89 o 
   3  15   0        7.32        5.16      1.20 o 
   4  15   0        4.15        8.69      1.79 o 
   5  15   0       11.31        7.49      3.15 o 
   6  15   0        3.45        0.27      1.86 o 
   7  15   0        0.00       -0.58      2.07 o 
   8  15   0        0.07        0.11      2.27 o 
   9  15   0      118.10      127.73      8.46 o 
  10  15   0      310.27      338.13     20.01 o 
   0  16   0      949.99      853.32     51.13 o 
   1  16   0        0.24        1.20      2.90 o 
   2  16   0      770.27      802.30     38.50 o 
   3  16   0        0.00       -1.05      1.35 o 
   4  16   0     1272.75     1204.62     67.07 o 
   5  16   0       28.85       29.85      3.00 o 
   6  16   0      939.08      929.12     52.09 o 
   7  16   0        2.93        2.11      2.77 o 
   8  16   0      337.41      363.95     21.16 o 
   9  16   0      114.50      122.36      8.24 o 
  10  16   0       59.32       70.86      5.93 o 
   1  17   0      624.70      539.69     23.07 o 
   2  17   0       29.11       38.31      2.62 o 
   3  17   0      155.13      146.89      8.87 o 
   4  17   0     1068.95     1090.55     60.92 o 
   5  17   0       16.96       16.10      2.40 o 
   6  17   0      264.34      242.33     14.29 o 
   7  17   0        4.47        4.40      2.18 o 
   8  17   0       25.12       22.75      5.75 o 
   9  17   0        0.04       -3.30      3.37 o 
  10  17   0       39.29       50.16      5.09 o 
   0  18   0        3.52        1.63      2.27 o 
   1  18   0        0.11        3.56      3.31 o 
   2  18   0       21.28       16.50      1.78 o 
   3  18   0        0.49       -0.35      1.71 o 
   4  18   0        4.18        5.33      3.88 o 
   5  18   0        5.41        3.65      2.08 o 
   6  18   0        0.00       -2.07      2.07 o 
   7  18   0        4.34        4.60      2.34 o 
   8  18   0       72.48       75.22      5.62 o 
   9  18   0       25.93       27.96      3.79 o 
  10  18   0        0.25        0.16      5.12 o 
   1  19   0       10.28       10.75      2.70 o 
   2  19   0        0.73        1.08      1.44 o 
   3  19   0       71.58       84.37     12.35 o 
   4  19   0      351.96      370.98     21.31 o 
   5  19   0        0.81       -0.64      1.97 o 
   6  19   0        1.86        2.45      2.20 o 
   7  19   0        9.99       11.04      2.49 o 
   8  19   0       48.40       42.54      4.21 o 
   9  19   0       19.82       19.94      4.57 o 
   0  20   0       56.40       38.33      4.57 o 
   1  20   0       29.70       29.22      2.89 o 
   2  20   0     1369.64     1283.54     71.59 o 
   3  20   0       31.71       30.16      2.58 o 
   4  20   0      210.59      208.65     12.46 o 
   5  20   0       52.03       51.74      4.28 o 
   6  20   0        5.72        2.52      2.19 o 
   7  20   0        1.88       -0.49      3.01 o 
   8  20   0      229.26      266.84     15.93 o 
   9  20   0        0.03       -1.40      2.96 o 
   1  21   0        0.01        0.02      3.54 o 
   2  21   0       10.04       19.00      3.52 o 
   3  21   0        0.88        0.03      1.81 o 
   4  21   0      229.96      232.99     13.82 o 
   5  21   0       37.85       42.35      3.96 o 
   6  21   0       78.87       79.70      7.35 o 
   7  21   0        4.83        1.49      2.57 o 
   8  21   0      128.09      122.63      8.24 o 
   9  21   0        6.19        9.63      4.78 o 
   0  22   0       96.13       91.88      8.68 o 
   1  22   0       19.30       18.12      2.48 o 
   2  22   0       68.49       54.84      4.18 o 
   3  22   0       41.48       41.75      3.73 o 
   4  22   0        2.59        0.35      2.29 o 
   5  22   0       27.95       26.69      3.29 o 
   6  22   0      137.74      132.56      8.56 o 
   7  22   0       14.16       13.99      2.97 o 
   8  22   0        6.97        1.91      2.75 o 
   1  23   0       41.01       34.39      3.37 o 
   2  23   0       96.94       95.98      6.42 o 
   3  23   0       84.80       75.28      5.33 o 
   4  23   0        9.09        9.78      2.56 o 
   5  23   0        1.94       -0.29      2.46 o 
   6  23   0       38.34       40.48      4.23 o 
   7  23   0      108.18      116.16      7.90 o 
   8  23   0       19.69       14.53      3.36 o 
   0  24   0      101.42      106.66      9.81 o 
   1  24   0        0.76       -1.96      1.96 o 
   2  24   0       12.52       14.16      2.57 o 
   3  24   0       27.09       24.45      3.02 o 
   4  24   0       20.54       22.39      5.09 o 
   5  24   0       19.47       27.21      4.39 o 
   6  24   0       96.53      104.90      8.80 o 
   7  24   0        9.19        4.49      3.20 o 
   1  25   0       40.88       44.86      3.98 o 
   2  25   0       48.56       44.32      4.11 o 
   3  25   0        7.69        7.42      2.51 o 
   4  25   0        1.00        0.94      2.39 o 
   5  25   0        0.20       -0.43      3.72 o 
   6  25   0      138.68      143.26     10.93 o 
   7  25   0       43.26       50.89      7.48 o 
   0  26   0        5.66        6.03      3.29 o 
   1  26   0       12.43       15.51      2.98 o 
   2  26   0      212.31      210.11     12.74 o 
   3  26   0        0.33       -2.46      2.46 o 
   4  26   0      192.50      209.26     12.74 o 
   5  26   0        3.13       -2.92      2.96 o 
   6  26   0       32.80       36.55      4.33 o 
   1  27   0       45.29       39.47      4.09 o 
   2  27   0       62.60       74.98      5.69 o 
   3  27   0       15.32       19.42      4.30 o 
   4  27   0       56.59       52.03      4.70 o 
   5  27   0       20.02       22.10      3.54 o 
   0  28   0      139.44      128.95     11.95 o 
   1  28   0       13.34       12.69      4.46 o 
   2  28   0       62.91       71.19      5.59 o 
   3  28   0       39.27       45.17      6.38 o 
   4  28   0        7.29        8.20      3.74 o 
   1  29   0      129.17      148.18      9.63 o 
   2  29   0       69.16       68.45      5.59 o 
   3  29   0        4.11        2.85      3.02 o 
   0  30   0       14.99        9.24      4.44 o 
   1  30   0        1.42        4.56      3.11 o 
 -12   1   1       27.99       28.18      3.40 o 
 -11   1   1       27.75       26.96      3.36 o 
 -10   1   1       45.66       32.55      3.68 o 
  -9   1   1      202.46      159.81      9.76 o 
  -8   1   1      260.44      248.74     14.53 o 
  -7   1   1       46.06       35.63      2.98 o 
  -6   1   1      351.81      278.90     17.20 o 
  -5   1   1      289.12      440.30     24.73 o 
  -4   1   1     1932.67     2233.79    123.79 o 
  -3   1   1     3782.75     4176.63    198.28 o 
  -1   1   1     2077.99     1994.48    156.18 o 
   0   1   1      167.18      145.53      7.91 o 
   1   1   1     2163.64     2135.01    167.11 o 
   2   1   1     1353.19     1692.81     93.64 o 
   3   1   1     3838.89     4386.43    242.00 o 
   4   1   1     1959.92     2311.83    128.13 o 
   5   1   1      277.05      256.31     14.63 o 
   6   1   1      368.89      454.34     25.64 o 
   7   1   1       48.22       63.84      6.28 o 
   8   1   1      262.11      282.21     16.40 o 
   9   1   1      209.72      254.85     15.01 o 
  10   1   1       46.58       44.16      5.72 o 
  11   1   1       26.44       19.34      2.93 o 
  12   1   1       28.70       30.03      4.00 o 
 -12   2   1        9.52        8.73      2.62 o 
 -11   2   1       79.20       47.87      4.16 o 
 -10   2   1      125.33      116.99      7.55 o 
  -9   2   1      320.38      331.73     19.22 o 
  -8   2   1      207.30      135.85     10.37 o 
  -7   2   1      192.21      294.28     16.89 o 
  -6   2   1      110.00      165.83      9.77 o 
  -5   2   1      393.39      495.48     27.82 o 
  -4   2   1       15.49       20.85      1.83 o 
  -2   2   1     7482.50     7869.42    372.22 o 
  -1   2   1     6747.45     6231.93    403.06 o 
   0   2   1      143.12      157.75      7.42 o 
   1   2   1     6565.17     5837.75    456.63 o 
   2   2   1     7519.52     7473.85    334.24 o 
   3   2   1     1704.50     1491.66    112.08 o 
   4   2   1       16.11       29.18      2.23 o 
   5   2   1      381.94      345.98     19.60 o 
   6   2   1      104.71       94.79      5.95 o 
   7   2   1      186.36      215.43     12.61 o 
   8   2   1      217.35      224.91     13.24 o 
   9   2   1      312.32      247.05     14.58 o 
  10   2   1      123.86      110.55      7.32 o 
  11   2   1       83.10       77.36      5.60 o 
  12   2   1        9.27        9.85      2.63 o 
 -12   3   1       33.12       26.92      3.54 o 
 -11   3   1      186.08      159.93      9.98 o 
 -10   3   1        7.81        5.90      3.24 o 
  -9   3   1      124.12       90.01      6.09 o 
  -8   3   1       45.79       39.99      3.43 o 
  -7   3   1      247.52      213.90     12.47 o 
  -6   3   1      530.56      456.56     25.76 o 
  -5   3   1      453.93      666.40     37.22 o 
  -4   3   1      133.87      147.52      7.47 o 
  -3   3   1      121.35      136.80      7.85 o 
  -2   3   1     7403.35     7458.85    442.04 o 
   0   3   1     1027.42      886.72     67.62 o 
   1   3   1     8279.92     8776.74    686.27 o 
   2   3   1     7298.68     7046.51    314.51 o 
   3   3   1      117.57      106.92      4.95 o 
   4   3   1      137.11      170.20      9.80 o 
   5   3   1      435.72      436.40     34.78 o 
   6   3   1      553.29      698.59     39.14 o 
   7   3   1      259.62      394.52     22.46 o 
   8   3   1       46.56       47.53      3.85 o 
   9   3   1      130.20      151.62      9.41 o 
  10   3   1        7.75        5.27      2.42 o 
  11   3   1      186.99      183.55     16.01 o 
  12   3   1       33.16       23.39      3.29 o 
 -12   4   1        4.18        3.17      2.57 o 
 -11   4   1       16.42       12.82      3.83 o 
 -10   4   1       59.43       48.86      4.21 o 
  -9   4   1      797.53      746.74     42.06 o 
  -8   4   1      130.72      104.52      6.73 o 
  -7   4   1      122.30      144.76      8.73 o 
  -6   4   1      315.38      364.07     20.64 o 
  -5   4   1     2072.64     2039.14    113.10 o 
  -4   4   1      310.28      301.76     17.03 o 
  -3   4   1     1361.70     1216.52     95.45 o 
  -2   4   1     2299.96     2527.90    119.16 o 
   0   4   1    12510.18    12013.70    482.51 o 
   1   4   1     4220.97     3869.82    302.72 o 
   2   4   1     2280.21     2442.40    108.97 o 
   3   4   1     1408.30     1465.11    114.88 o 
   4   4   1      320.97      366.16     29.16 o 
   5   4   1     2144.15     2685.66    210.52 o 
   7   4   1      123.02      147.29      8.89 o 
   8   4   1      136.54      172.32     10.41 o 
   9   4   1      796.75      714.59     40.33 o 
  10   4   1       61.08       57.57      4.61 o 
  11   4   1       16.31       10.05      2.70 o 
  12   4   1        4.34        5.15      3.24 o 
 -12   5   1      110.77       76.45      5.76 o 
 -11   5   1       27.08       30.52      3.65 o 
 -10   5   1      188.82      224.20     13.42 o 
  -9   5   1      116.18      103.29      6.80 o 
  -8   5   1      567.38      491.39     27.88 o 
  -7   5   1      280.77      387.02     22.04 o 
  -6   5   1       63.33       71.25      4.68 o 
  -5   5   1     1921.66     1836.27    144.12 o 
  -4   5   1      170.51      197.12      9.60 o 
  -1   5   1    19134.09    19776.99   1093.38 o 
   1   5   1    19125.47    19048.70    851.26 o 
   2   5   1     4592.16     4340.13    339.50 o 
   3   5   1      486.05      523.05     41.34 o 
   4   5   1      167.60      173.55      9.99 o 
   5   5   1     1982.53     2446.73    109.50 o 
   6   5   1       60.82       42.60      3.22 o 
   7   5   1      267.87      235.98     13.76 o 
   8   5   1      582.95      684.08     38.55 o 
   9   5   1      117.23      119.06      7.70 o 
  10   5   1      181.84      142.94      9.08 o 
  11   5   1       25.94       20.18      3.25 o 
  12   5   1      114.54      118.99     11.61 o 
 -12   6   1        3.03        4.47      4.29 o 
 -11   6   1       68.66       74.52      5.65 o 
 -10   6   1       47.14       38.51      4.66 o 
  -9   6   1       26.41       19.17      2.70 o 
  -8   6   1        2.09       -2.91      2.91 o 
  -7   6   1      276.70      260.38     15.08 o 
  -6   6   1      107.33      124.76      7.54 o 
  -5   6   1       95.21      111.90      9.58 o 
  -2   6   1     2714.86     2483.46    137.47 o 
  -1   6   1     1540.93     1431.63     79.34 o 
   1   6   1     1583.40     1598.94     88.63 o 
   2   6   1     2816.75     3262.82    187.46 o 
   3   6   1     1490.64     1544.75     69.13 o 
   4   6   1      417.88      418.96     33.32 o 
   5   6   1       99.84      140.17      6.57 o 
   6   6   1      106.40      115.79      7.10 o 
   7   6   1      286.11      339.07     19.44 o 
   8   6   1        2.05       -0.72      1.80 o 
   9   6   1       27.50       32.17      3.38 o 
  10   6   1       49.46       53.64      4.57 o 
  11   6   1       65.79       46.01      7.24 o 
  12   6   1        2.90        0.44      4.44 o 
 -12   7   1        3.17        4.49      3.00 o 
 -11   7   1       73.13       61.53      7.55 o 
 -10   7   1      897.07      799.23     45.11 o 
  -9   7   1       58.80       85.55      5.92 o 
  -8   7   1       29.68       27.37      2.91 o 
  -7   7   1      384.23      391.78     22.33 o 
  -6   7   1      244.51      215.77     13.28 o 
  -5   7   1      397.09      369.99     17.75 o 
  -3   7   1      135.21      155.06      8.94 o 
   0   7   1     2343.62     2187.19    121.24 o 
   1   7   1     6576.60     6426.14    502.54 o 
   2   7   1     1328.02     1212.10     67.28 o 
   3   7   1      131.15      129.78      7.56 o 
   4   7   1     2456.97     2431.39    134.69 o 
   5   7   1      389.11      312.05     17.73 o 
   6   7   1      251.39      260.03     14.99 o 
   7   7   1      376.71      324.63     18.66 o 
   8   7   1       30.58       34.91      4.75 o 
   9   7   1       56.56       48.29      4.03 o 
  10   7   1      910.98      942.92     53.07 o 
  11   7   1       76.10       85.38     10.46 o 
  12   7   1        3.16        3.21      5.35 o 
 -12   8   1       32.66       38.97      4.33 o 
 -11   8   1      198.21      191.44     11.85 o 
 -10   8   1      100.17      115.35      7.73 o 
  -9   8   1       13.74       11.77      2.80 o 
  -8   8   1      303.93      314.67     18.26 o 
  -7   8   1      501.17      505.65     28.58 o 
  -6   8   1      200.80      223.92     10.97 o 
  -4   8   1      513.76      550.12     30.81 o 
  -3   8   1      561.76      590.41     32.99 o 
  -2   8   1       54.56       46.97      2.57 o 
   0   8   1    12867.29    12454.52    688.35 o 
   1   8   1     3837.81     3697.81    289.47 o 
   2   8   1       56.69       51.88      3.29 o 
   3   8   1      583.07      749.77     41.76 o 
   4   8   1      512.85      514.07     28.84 o 
   5   8   1      642.94      634.61     35.55 o 
   6   8   1      197.28      184.28     10.84 o 
   7   8   1      508.16      579.14     32.71 o 
   8   8   1      299.22      263.80     15.45 o 
   9   8   1       13.39        8.32      2.34 o 
  10   8   1       97.88       95.30      6.67 o 
  11   8   1      195.96      175.55     11.10 o 
  12   8   1       31.15       28.43      3.97 o 
 -11   9   1       37.07       29.77      3.78 o 
 -10   9   1       36.88       32.60      4.37 o 
  -9   9   1       60.53       65.28      4.92 o 
  -8   9   1       19.68       14.50      2.39 o 
  -7   9   1       53.41       71.49      4.96 o 
  -5   9   1       52.06       60.03      5.64 o 
  -3   9   1      454.23      537.27     42.57 o 
  -1   9   1      315.22      246.62     19.71 o 
   0   9   1      378.55      361.44     21.42 o 
   2   9   1     1066.82     1090.19     85.67 o 
   3   9   1      434.98      425.98     20.52 o 
   4   9   1      767.05     1007.20     56.09 o 
   5   9   1       49.59       47.21      3.54 o 
   6   9   1      467.84      495.43     27.99 o 
   7   9   1       51.48       50.76      3.95 o 
   8   9   1       20.25       19.73      2.94 o 
   9   9   1       57.62       38.10      3.81 o 
  10   9   1       38.01       38.13      4.00 o 
  11   9   1       38.88       40.35      6.41 o 
 -11  10   1        1.92        2.00      2.74 o 
 -10  10   1        0.94        0.24      2.36 o 
  -9  10   1      164.37      207.43     12.51 o 
  -8  10   1       45.97       34.96      3.42 o 
  -7  10   1      134.93      142.12      8.73 o 
  -5  10   1      351.27      355.63     28.57 o 
  -4  10   1      177.49      139.49      8.25 o 
  -3  10   1     2232.76     2261.71    125.23 o 
  -2  10   1      276.14      264.22     12.86 o 
  -1  10   1     4483.82     4641.48    219.66 o 
   0  10   1      538.86      442.54     18.76 o 
   1  10   1     4443.81     4323.05    338.24 o 
   2  10   1      280.23      271.02     12.94 o 
   3  10   1     2260.68     2502.84    138.66 o 
   4  10   1      180.04      164.40      9.64 o 
   5  10   1      356.74      372.15     21.10 o 
   6  10   1       58.09       41.55      4.75 o 
   7  10   1      130.83      105.40      6.75 o 
   8  10   1       47.30       51.24      4.18 o 
   9  10   1      157.11      132.82      8.56 o 
  10  10   1        0.93       -2.38      2.38 o 
  11  10   1        1.90        1.02      2.99 o 
 -11  11   1       52.40       51.78      4.83 o 
 -10  11   1      137.38      152.97     11.80 o 
  -9  11   1       30.00       39.33      3.76 o 
  -8  11   1      196.51      139.88      8.76 o 
  -7  11   1       11.82        6.73      3.03 o 
  -6  11   1       87.07      114.76      8.74 o 
  -5  11   1       85.57       90.27      7.46 o 
  -4  11   1      111.46      120.28      6.18 o 
  -3  11   1      271.65      259.12     12.53 o 
  -2  11   1     1622.35     1596.94     88.60 o 
  -1  11   1      355.13      379.82     21.33 o 
   0  11   1      110.49      128.93      5.65 o 
   2  11   1     1646.68     1743.60     82.02 o 
   3  11   1      264.75      249.83     12.18 o 
   4  11   1      113.07      123.27      7.40 o 
   5  11   1       81.45       71.10      4.70 o 
   6  11   1       83.46       89.14      5.77 o 
   7  11   1       11.34        8.87      2.02 o 
   8  11   1      204.54      211.30     12.66 o 
   9  11   1       28.57       26.97      3.33 o 
  10  11   1      133.28      117.17      7.94 o 
  11  11   1       53.49       55.68      5.13 o 
 -11  12   1       40.94       32.79      4.07 o 
 -10  12   1       29.12       34.58      3.85 o 
  -9  12   1       10.23       12.87      2.76 o 
  -8  12   1      406.03      433.16     24.83 o 
  -7  12   1       20.28       16.94      1.96 o 
  -6  12   1      292.59      328.99     16.32 o 
  -5  12   1       31.95       29.62      4.07 o 
  -4  12   1      553.50      620.12     34.77 o 
  -3  12   1     1507.48     1572.54     74.64 o 
  -2  12   1      669.81      718.18     40.09 o 
  -1  12   1       75.63       76.60      4.02 o 
   0  12   1     2658.22     2734.17    115.06 o 
   1  12   1       75.93       77.90      4.02 o 
   2  12   1      643.71      627.90     49.72 o 
   3  12   1     1491.95     1511.40     71.90 o 
   4  12   1      527.64      473.51     26.70 o 
   5  12   1       30.63       25.40      2.83 o 
   6  12   1      282.47      250.70     14.59 o 
   7  12   1       20.90       21.45      2.70 o 
   8  12   1      400.04      391.08     31.91 o 
   9  12   1       10.71       13.23      2.78 o 
  10  12   1       29.32       38.73      4.18 o 
  11  12   1       42.96       41.54      7.34 o 
 -11  13   1       20.57       22.68      3.89 o 
 -10  13   1      141.53      165.62     10.55 o 
  -9  13   1       13.89        9.60      2.60 o 
  -8  13   1      125.89      113.73      7.45 o 
  -7  13   1       98.67       95.79      5.33 o 
  -6  13   1      181.07      141.90      8.63 o 
  -5  13   1       35.96       36.73      4.36 o 
  -4  13   1      102.13      105.20      5.50 o 
  -3  13   1      196.94      194.60      9.58 o 
  -2  13   1      504.53      409.97     32.69 o 
  -1  13   1       57.42       60.17      3.27 o 
   0  13   1        0.12        3.80      1.28 o 
   1  13   1       55.89       55.14      2.67 o 
   2  13   1      527.85      505.85     28.40 o 
   3  13   1      193.49      194.54      9.62 o 
   4  13   1      100.45       97.28      6.10 o 
   5  13   1       34.29       29.71      2.78 o 
   6  13   1      186.77      181.68     10.85 o 
   7  13   1       97.78       89.51      6.00 o 
   8  13   1      132.10      172.21     10.59 o 
   9  13   1       14.23        6.45      2.57 o 
  10  13   1      141.13      158.05     10.14 o 
  11  13   1       19.59       14.75      3.39 o 
 -11  14   1       38.96       41.39      4.68 o 
 -10  14   1       10.64       13.17      3.09 o 
  -9  14   1       10.64       14.48      2.95 o 
  -8  14   1       82.72       89.69      6.23 o 
  -7  14   1       57.88       44.93      3.82 o 
  -6  14   1      207.57      229.66     13.50 o 
  -5  14   1      210.43      200.53     10.06 o 
  -4  14   1      282.34      322.28     15.71 o 
  -3  14   1       50.99       45.53      3.31 o 
  -2  14   1       62.54       53.35      5.12 o 
  -1  14   1      194.18      178.34     10.33 o 
   0  14   1      845.14      818.32     34.71 o 
   1  14   1      201.68      210.20     10.19 o 
   2  14   1       63.35       51.25      4.08 o 
   3  14   1       48.85       33.09      2.70 o 
   4  14   1      276.89      281.99     16.21 o 
   5  14   1      208.72      198.44     11.74 o 
   6  14   1      197.63      166.49     10.08 o 
   7  14   1       56.77       43.31      3.74 o 
   8  14   1       81.65       76.34      5.51 o 
   9  14   1       10.18       11.46      2.94 o 
  10  14   1       10.13       11.25      9.90 o 
  11  14   1       37.93       35.17      4.47 o 
 -10  15   1      226.45      247.58     15.00 o 
  -9  15   1        5.20        2.21      2.56 o 
  -8  15   1       14.39       14.35      2.64 o 
  -7  15   1        3.46       -1.50      2.04 o 
  -6  15   1      145.87      154.43      7.98 o 
  -5  15   1       58.63       59.89      3.92 o 
  -4  15   1       59.92       55.44      3.32 o 
  -3  15   1       15.48       20.14      2.89 o 
  -2  15   1      302.39      294.55     14.31 o 
  -1  15   1        8.45        7.18      1.34 o 
   0  15   1      183.72      191.26      8.34 o 
   1  15   1        8.05       13.11      1.37 o 
   3  15   1       16.19       19.70      2.68 o 
   4  15   1       58.28       52.02      3.84 o 
   5  15   1       59.30       53.48      4.03 o 
   6  15   1      142.30      128.24      8.06 o 
   7  15   1        3.56        4.06      2.12 o 
   8  15   1       14.63       14.62      2.75 o 
   9  15   1        5.40        5.28      2.74 o 
  10  15   1      225.92      251.39     15.29 o 
 -10  16   1       20.86       27.70      3.83 o 
  -9  16   1       11.13       11.94      2.98 o 
  -8  16   1      112.00       90.88      6.40 o 
  -7  16   1       35.34       37.97      4.92 o 
  -6  16   1       28.22       25.38      2.96 o 
  -5  16   1       25.82       23.71      2.65 o 
  -4  16   1      278.17      292.86     16.87 o 
  -3  16   1       49.61       53.41      3.24 o 
  -2  16   1       81.88       78.54      5.11 o 
  -1  16   1       86.37       83.12      7.15 o 
   0  16   1      533.56      453.68     19.38 o 
   1  16   1       82.30       81.03      8.66 o 
   3  16   1       48.32       44.84      4.43 o 
   4  16   1      265.90      228.15     13.33 o 
   5  16   1       27.06       25.42      2.74 o 
   6  16   1       28.97       25.43      2.91 o 
   7  16   1       36.34       43.93      3.95 o 
   8  16   1      117.35      120.02      7.90 o 
   9  16   1       11.68       12.25      3.09 o 
  10  16   1       20.22       19.26      5.43 o 
 -10  17   1       20.20       30.50      5.25 o 
  -9  17   1       37.66       46.37      4.59 o 
  -8  17   1       31.39       40.47      4.07 o 
  -7  17   1      254.47      241.32     14.30 o 
  -6  17   1       36.23       40.36      3.61 o 
  -5  17   1       20.89       16.40      2.43 o 
  -4  17   1      817.35      895.00     50.13 o 
  -3  17   1      162.83      149.83      8.25 o 
  -2  17   1      176.76      189.65     11.11 o 
  -1  17   1       25.49       26.15      1.77 o 
   0  17   1       77.46       98.00      5.20 o 
   1  17   1       26.67       22.94      3.81 o 
   2  17   1      168.41      157.82      8.06 o 
   3  17   1      155.26      131.45      8.04 o 
   4  17   1      786.19      748.13     42.00 o 
   5  17   1       21.61       23.29      2.80 o 
   6  17   1       35.41       36.06      3.54 o 
   7  17   1      257.34      252.07     14.93 o 
   8  17   1       30.15       27.94      3.69 o 
   9  17   1       37.38       44.58      4.68 o 
  10  17   1       19.45       23.10      3.75 o 
 -10  18   1       15.63       10.85      4.85 o 
  -9  18   1       49.14       63.02      5.29 o 
  -8  18   1       49.26       54.76      4.59 o 
  -7  18   1       79.42       85.18      5.97 o 
  -6  18   1      252.35      209.99     12.59 o 
  -5  18   1       55.10       42.84      3.65 o 
  -4  18   1      571.92      579.22     32.74 o 
  -3  18   1      477.83      450.21     25.56 o 
  -2  18   1        1.51        1.03      1.30 o 
  -1  18   1       11.82       10.17      1.46 o 
   0  18   1       18.00       19.55      1.87 o 
   1  18   1       12.01        8.98      1.47 o 
   2  18   1        1.58        1.65      1.32 o 
   3  18   1      472.75      428.02     24.33 o 
   4  18   1      563.56      547.93     31.05 o 
   5  18   1       57.34       53.16      4.16 o 
   6  18   1      262.61      274.13     16.09 o 
   7  18   1       75.63       57.28      4.65 o 
   8  18   1       47.35       48.27      4.48 o 
   9  18   1       46.93       52.16      4.96 o 
  10  18   1       15.80       17.34     10.72 o 
  -9  19   1       69.25       88.49      6.55 o 
  -8  19   1       92.01       92.03      6.56 o 
  -7  19   1       69.01       68.33      5.19 o 
  -6  19   1      865.06      915.47     51.39 o 
  -5  19   1      195.61      188.58     11.36 o 
  -4  19   1      204.55      186.48     11.21 o 
  -3  19   1       26.12       20.92      2.57 o 
  -2  19   1      244.58      252.91     14.71 o 
  -1  19   1       72.92       72.28      4.70 o 
   0  19   1      226.45      205.60     10.31 o 
   1  19   1       72.19       65.57      3.83 o 
   2  19   1      232.92      216.98     18.05 o 
   3  19   1       27.33       24.66      5.62 o 
   4  19   1      214.53      231.72     13.69 o 
   5  19   1      192.50      177.96     10.82 o 
   6  19   1      849.47      829.57     46.68 o 
   7  19   1       65.92       49.60      4.31 o 
   8  19   1       92.37       96.87      6.83 o 
   9  19   1       66.27       60.02      5.17 o 
  -9  20   1       28.15       29.50      3.93 o 
  -8  20   1       50.05       42.54      4.32 o 
  -7  20   1       12.63        8.53      2.52 o 
  -6  20   1       15.46       15.93      2.95 o 
  -5  20   1       53.44       58.50      4.56 o 
  -4  20   1      405.20      354.30     20.41 o 
  -3  20   1      419.98      361.31     20.76 o 
  -2  20   1      188.90      188.59     11.21 o 
  -1  20   1       99.51       87.55      5.71 o 
   0  20   1       18.60       23.86      2.64 o 
   1  20   1      103.40       91.93      5.01 o 
   2  20   1      185.33      198.07     10.09 o 
   3  20   1      438.38      456.22     36.80 o 
   4  20   1      424.95      480.51     27.38 o 
   5  20   1       51.56       49.11      4.86 o 
   6  20   1       15.91       14.88      2.79 o 
   7  20   1       12.74       14.14      2.92 o 
   8  20   1       51.11       52.92      4.66 o 
   9  20   1       29.14       30.67      3.96 o 
  -8  21   1       67.77       56.65      4.96 o 
  -7  21   1       59.55       61.79      4.99 o 
  -6  21   1        8.75        5.07      5.27 o 
  -5  21   1        0.34        0.34      2.25 o 
  -4  21   1      584.97      576.93     32.74 o 
  -3  21   1       80.81       77.08      5.32 o 
  -2  21   1       93.88       88.27      5.92 o 
  -1  21   1      338.33      323.97     18.65 o 
   0  21   1       36.22       30.42      3.04 o 
   1  21   1      336.00      313.76     18.10 o 
   2  21   1       97.80      104.22      9.35 o 
   3  21   1       77.93       77.58      6.32 o 
   4  21   1      591.73      626.03     30.30 o 
   5  21   1        0.32        0.19      2.39 o 
   6  21   1        8.78        7.58      2.97 o 
   7  21   1       58.84       54.25      4.61 o 
   8  21   1       71.12       86.79      6.44 o 
  -8  22   1       14.00       17.60      3.34 o 
  -7  22   1       52.79       55.43      4.71 o 
  -6  22   1       31.70       30.75      7.84 o 
  -5  22   1      172.36      176.13     10.82 o 
  -4  22   1        7.04        5.64      2.46 o 
  -3  22   1      124.77      112.11      7.25 o 
  -2  22   1      104.38      104.94      6.79 o 
  -1  22   1      228.85      215.89     12.78 o 
   0  22   1      131.47      127.84      8.01 o 
   1  22   1      231.99      224.82     13.25 o 
   2  22   1      103.25       97.68      6.42 o 
   3  22   1      121.69      122.41     12.36 o 
   4  22   1        7.36        1.87      1.90 o 
   5  22   1      172.05      172.32     10.67 o 
   6  22   1       33.22       38.02      3.93 o 
   7  22   1       52.77       53.81      4.80 o 
   8  22   1       13.36        9.49      3.10 o 
  -8  23   1        2.40        3.76      3.07 o 
  -7  23   1       24.59       20.39      4.46 o 
  -6  23   1       19.63       26.13      5.80 o 
  -5  23   1       65.21       62.98      4.93 o 
  -4  23   1      111.14      115.11      8.27 o 
  -3  23   1       45.20       40.31      3.68 o 
  -2  23   1       31.51       29.71      3.13 o 
  -1  23   1       19.45       25.40      4.37 o 
   0  23   1       34.61       39.55      3.60 o 
   1  23   1       20.41       23.26      2.83 o 
   2  23   1       31.83       27.58      3.05 o 
   3  23   1       45.18       47.25      3.95 o 
   4  23   1      108.75      102.74      6.92 o 
   5  23   1       66.29       71.65      4.64 o 
   6  23   1       19.75       21.76      5.80 o 
   7  23   1       25.39       23.02      3.67 o 
   8  23   1        2.42        3.56      2.89 o 
  -7  24   1      134.27      136.18      8.98 o 
  -6  24   1       52.64       56.46      5.77 o 
  -5  24   1       27.58       29.35      6.35 o 
  -4  24   1       25.74       22.09      3.07 o 
  -3  24   1      119.60      126.13      8.10 o 
  -2  24   1        8.67        8.57      2.27 o 
  -1  24   1       25.37       19.13      2.71 o 
   0  24   1        0.55        3.55      2.26 o 
   1  24   1       24.28       27.71      4.02 o 
   2  24   1        8.26        5.90      2.41 o 
   3  24   1      114.17      106.87      7.05 o 
   4  24   1       24.51       23.96      3.21 o 
   5  24   1       28.95       23.23      3.37 o 
   6  24   1       55.25       65.65      5.39 o 
   7  24   1      135.22      139.30      9.21 o 
  -6  25   1       18.03       17.33      3.25 o 
  -5  25   1        5.38        6.58      2.94 o 
  -4  25   1       30.87       24.25      3.20 o 
  -3  25   1       11.37       10.28      2.61 o 
  -2  25   1        9.03        7.36      2.67 o 
  -1  25   1      109.58      104.09      6.98 o 
   0  25   1       18.90       17.62      4.12 o 
   1  25   1      114.31      117.95      7.64 o 
   2  25   1        9.47        9.75      2.65 o 
   3  25   1       11.28        4.69      4.25 o 
   4  25   1       30.68       30.78      3.80 o 
   5  25   1        5.48        3.54      3.45 o 
   6  25   1       17.17       18.21      3.32 o 
  -6  26   1        3.19       -3.01      3.01 o 
  -5  26   1       39.45       42.26      4.53 o 
  -4  26   1       49.90       52.94      4.65 o 
  -3  26   1      178.87      179.57     11.09 o 
  -2  26   1       18.94       16.12      3.00 o 
  -1  26   1       50.10       49.68      4.32 o 
   0  26   1       69.22       63.86      4.88 o 
   1  26   1       47.80       50.09      4.32 o 
   2  26   1       19.80       16.16      2.91 o 
   3  26   1      186.20      206.63     12.57 o 
   4  26   1       52.24       56.86      4.74 o 
   5  26   1       39.54       38.58      4.16 o 
   6  26   1        3.11        1.62      3.00 o 
  -5  27   1       25.44       35.25      4.19 o 
  -4  27   1        0.49        2.16      4.85 o 
  -3  27   1       48.80       53.44      4.55 o 
  -2  27   1       15.04       13.83      2.98 o 
  -1  27   1       24.47       20.42      3.24 o 
   0  27   1        2.80        0.69      2.80 o 
   1  27   1       24.79       26.02      4.28 o 
   2  27   1       14.46       16.99      4.89 o 
   3  27   1       48.76       57.34      6.47 o 
   4  27   1        0.51        0.48      2.73 o 
   5  27   1       24.89       35.56      4.43 o 
  -4  28   1        4.45        2.12      2.94 o 
  -3  28   1       18.54       18.80      3.31 o 
  -2  28   1      149.02      170.53     16.62 o 
  -1  28   1       39.66       43.64      4.34 o 
   0  28   1       12.94       22.37      4.12 o 
   1  28   1       38.66       40.59      4.26 o 
   2  28   1      143.64      147.29      9.50 o 
   3  28   1       18.75       22.20      3.61 o 
   4  28   1        4.66        7.52      3.10 o 
  -3  29   1       16.72       16.42      5.61 o 
  -2  29   1       28.84       35.99      4.06 o 
  -1  29   1        6.06        1.68      2.81 o 
   0  29   1       13.51       14.91      3.18 o 
   1  29   1        5.77        8.25      3.10 o 
   2  29   1       28.74       35.05      4.20 o 
   3  29   1       16.21       18.55      4.24 o 
   0  30   1       89.27      114.78      8.04 o 
 -12   0   2        7.06        4.42      3.68 o 
 -11   0   2        1.76       -1.97      3.09 o 
 -10   0   2      278.93      221.01     18.67 o 
  -9   0   2       68.44       62.89      6.51 o 
  -8   0   2      296.65      347.03     28.14 o 
  -7   0   2      165.03      148.34     12.56 o 
  -6   0   2     1158.15     1001.02     78.93 o 
  -5   0   2      489.07      714.08     56.38 o 
  -4   0   2     2699.08     3423.56    313.37 o 
  -3   0   2     2573.98     3129.17    183.02 o 
  -2   0   2     5763.81     5935.83    451.14 o 
   0   0   2    10493.84    11073.01   1013.07 o 
   2   0   2     5548.49     3434.41    268.69 o 
   3   0   2     2640.89     2985.88    233.75 o 
   4   0   2     2810.29     3328.01    260.54 o 
   5   0   2      470.06      423.71     33.78 o 
   6   0   2     1213.51     1402.42    110.31 o 
   7   0   2      170.23      215.93     17.87 o 
   8   0   2      293.37      312.20     25.61 o 
  10   0   2      289.01      314.68     26.00 o 
  11   0   2        1.78        0.13      3.17 o 
  12   0   2        6.93        8.32      3.91 o 
 -12   1   2        2.39        2.01      2.49 o 
 -11   1   2       38.76       23.58      3.06 o 
 -10   1   2       59.37       40.65      3.84 o 
  -9   1   2       67.55       51.14      4.06 o 
  -8   1   2      276.20      217.51     12.83 o 
  -7   1   2       22.38       15.58      2.83 o 
  -6   1   2      293.58      377.39     21.39 o 
  -5   1   2      109.63      159.70      9.28 o 
  -3   1   2       47.24       41.40      2.39 o 
  -2   1   2     1039.58     1317.04     77.01 o 
  -1   1   2     3382.08     3523.92    210.46 o 
   0   1   2      180.14      177.91      9.00 o 
   1   1   2     3451.61     3262.23    224.89 o 
   2   1   2     1071.37     1249.18     97.88 o 
   3   1   2       49.54       43.32      2.79 o 
   4   1   2     2048.24     1868.36    103.55 o 
   5   1   2      104.22       82.89      5.16 o 
   6   1   2      286.47      280.24     16.07 o 
   7   1   2       23.00       18.94      2.31 o 
   8   1   2      286.88      317.49     18.35 o 
   9   1   2       70.87       78.12      5.50 o 
  10   1   2       62.13       68.26      7.12 o 
  11   1   2       40.16       42.90      4.04 o 
  12   1   2        2.30        3.18      2.39 o 
 -12   2   2        9.04        9.68      2.83 o 
 -11   2   2       20.36       16.01      3.75 o 
 -10   2   2       50.41       41.87      5.49 o 
  -9   2   2       98.76      100.62      6.58 o 
  -8   2   2      718.50      598.90     33.82 o 
  -7   2   2       34.06       40.84      3.27 o 
  -6   2   2        5.64        6.00      2.41 o 
  -5   2   2      309.24      300.09     17.04 o 
  -4   2   2      750.80      821.82     39.13 o 
  -3   2   2     1293.26     1539.87    141.11 o 
  -2   2   2      206.50      193.62     17.93 o 
  -1   2   2      787.55      807.04     33.99 o 
   0   2   2    13852.60    14409.34    601.94 o 
   1   2   2      784.62      731.32     26.88 o 
   3   2   2     1352.05     1763.26    138.20 o 
   4   2   2      745.40      763.17     42.59 o 
   5   2   2      317.52      368.79     29.52 o 
   6   2   2        5.53        5.84      3.43 o 
   7   2   2       32.39       23.63      2.48 o 
   8   2   2      741.96      868.11     48.72 o 
   9   2   2       98.71       94.04      6.30 o 
  10   2   2       52.64       55.07      4.64 o 
  11   2   2       21.32       21.74      2.99 o 
  12   2   2        8.63        5.09      3.10 o 
 -12   3   2       10.16        9.57      2.82 o 
 -11   3   2       29.35       24.53      3.16 o 
 -10   3   2      328.77      325.94     18.98 o 
  -9   3   2        5.80        1.26      4.33 o 
  -8   3   2       54.64       40.89      3.61 o 
  -7   3   2      228.18      177.50     11.99 o 
  -6   3   2      531.84      594.40     28.24 o 
  -5   3   2      210.15      221.05     12.68 o 
  -4   3   2       56.20       52.04      3.35 o 
  -3   3   2       55.23       81.54      6.82 o 
  -2   3   2      596.08      604.66     25.42 o 
  -1   3   2      450.02      383.44     29.31 o 
   0   3   2     9806.56     9869.24    397.10 o 
   1   3   2      428.64      352.75     27.76 o 
   2   3   2      599.09      561.62     25.20 o 
   3   3   2       52.50       49.35      4.66 o 
   4   3   2       58.56       77.08      4.75 o 
   5   3   2      216.26      250.40     12.10 o 
   6   3   2      529.40      568.48     25.75 o 
   7   3   2      236.15      261.14     15.14 o 
   8   3   2       55.47       55.53      4.33 o 
   9   3   2        5.99        3.24      2.10 o 
  10   3   2      327.92      299.62     17.60 o 
  11   3   2       28.01       21.77      4.28 o 
  12   3   2       10.63       13.23      2.83 o 
 -12   4   2       18.49       21.44      3.15 o 
 -11   4   2        4.17        3.75      2.48 o 
 -10   4   2      285.61      360.03     20.92 o 
  -9   4   2      144.47      146.19      9.04 o 
  -8   4   2      454.83      362.06     20.70 o 
  -7   4   2       45.09       40.28      3.28 o 
  -6   4   2      517.82      700.89     39.25 o 
  -5   4   2       38.25       37.09      6.27 o 
  -3   4   2       53.90       48.77      3.69 o 
  -2   4   2      286.68      226.18     14.88 o 
  -1   4   2     1288.93     1246.87     51.78 o 
   0   4   2      112.72      127.12      5.46 o 
   2   4   2      272.53      245.78     19.56 o 
   3   4   2       54.75       46.74      2.35 o 
   4   4   2      987.13      871.76     68.67 o 
   5   4   2       40.03       38.02      4.04 o 
   6   4   2      506.47      565.85     25.51 o 
   7   4   2       46.15       48.18      3.68 o 
   8   4   2      470.98      522.32     29.63 o 
   9   4   2      141.36      109.96      7.18 o 
  10   4   2      276.49      239.26     14.32 o 
  11   4   2        4.20        3.53      2.57 o 
  12   4   2       17.67       13.71      4.19 o 
 -12   5   2       63.83       58.45      4.98 o 
 -11   5   2       21.17       23.67      4.78 o 
 -10   5   2      120.13      121.35      7.89 o 
  -9   5   2      136.93      110.13      7.18 o 
  -8   5   2      119.21      122.49      7.68 o 
  -7   5   2      102.48       85.02      5.55 o 
  -6   5   2      207.85      274.73     15.74 o 
  -5   5   2       71.96      102.32      5.30 o 
  -3   5   2      171.98      140.18      8.07 o 
  -2   5   2      213.19      217.79     17.39 o 
  -1   5   2     3153.18     2595.44    150.50 o 
   0   5   2      257.51      244.97     10.31 o 
   1   5   2     3000.26     3144.53    188.11 o 
   2   5   2      222.32      263.91     21.04 o 
   3   5   2      177.73      166.80     13.56 o 
   4   5   2     1937.75     2057.79    161.36 o 
   5   5   2       72.66       99.85      4.85 o 
   6   5   2      198.32      189.98     15.86 o 
   7   5   2      107.39      138.87      8.49 o 
   8   5   2      116.82       97.01      6.42 o 
   9   5   2      137.84      129.20      8.22 o 
  10   5   2      120.11      114.17      7.58 o 
  11   5   2       22.06       27.64      3.64 o 
  12   5   2       65.56       75.38      5.92 o 
 -12   6   2       31.01       27.36      3.68 o 
 -11   6   2       46.09       38.36      4.05 o 
 -10   6   2       20.02       18.50      2.85 o 
  -9   6   2       44.30       55.79      4.35 o 
  -8   6   2       49.60       64.23      4.60 o 
  -7   6   2      283.53      237.56     19.56 o 
  -6   6   2       15.70       15.64      1.60 o 
  -5   6   2       27.36       28.71      2.03 o 
  -4   6   2      399.27      449.02     35.60 o 
  -3   6   2        4.41        8.10      1.03 o 
  -2   6   2      357.31      334.69     18.76 o 
   0   6   2     1387.16     1248.87     50.27 o 
   1   6   2     2644.05     2660.51    159.17 o 
   2   6   2      366.32      378.36     30.03 o 
   3   6   2        4.19        9.29      1.80 o 
   4   6   2      385.73      344.14     27.50 o 
   5   6   2       27.90       26.16      1.68 o 
   6   6   2       16.41       18.42      1.50 o 
   7   6   2      295.96      343.63     19.70 o 
   8   6   2       47.26       42.79      3.65 o 
   9   6   2       42.47       41.25      3.83 o 
  10   6   2       21.01       22.25      4.32 o 
  11   6   2       46.99       43.19      4.33 o 
  12   6   2       32.47       42.78      6.23 o 
 -12   7   2       28.41       33.73      5.82 o 
 -11   7   2       34.07       32.57      3.82 o 
 -10   7   2      139.55      107.43      7.24 o 
  -9   7   2       61.06       53.86      4.41 o 
  -8   7   2       54.52       48.64      3.94 o 
  -7   7   2      422.95      539.85     30.51 o 
  -6   7   2      212.24      221.62     10.88 o 
  -5   7   2      350.27      385.74     18.71 o 
  -4   7   2      239.30      206.10     11.82 o 
  -3   7   2      131.46      147.78      7.73 o 
  -2   7   2      672.44      685.40     32.48 o 
  -1   7   2     1336.06     1279.39    100.28 o 
   0   7   2     1598.75     1640.45     65.89 o 
   2   7   2      658.78      647.79     29.14 o 
   3   7   2      126.58      128.80     10.67 o 
   4   7   2      246.26      238.55     11.32 o 
   5   7   2      352.99      370.30     16.85 o 
   6   7   2      207.30      194.10     16.19 o 
   7   7   2      403.36      348.22     23.24 o 
   8   7   2       55.20       48.41      3.90 o 
   9   7   2       61.19       54.52      4.34 o 
  10   7   2      142.05      132.52      8.57 o 
  11   7   2       33.62       28.20      3.69 o 
  12   7   2       28.50       38.94      4.34 o 
 -11   8   2       34.24       34.99      3.87 o 
 -10   8   2       83.72       95.48      6.61 o 
  -9   8   2      102.91       78.97      5.66 o 
  -8   8   2       59.40       52.76      4.25 o 
  -7   8   2      321.23      268.89     15.61 o 
  -6   8   2      134.27      138.22      7.11 o 
  -5   8   2      260.72      279.80     13.68 o 
  -4   8   2       17.06       20.37      5.64 o 
  -3   8   2      271.02      251.92     14.29 o 
  -2   8   2      271.35      297.92     23.75 o 
   0   8   2     8266.46     7867.43    373.05 o 
   1   8   2     1127.07     1144.48     89.86 o 
   2   8   2      283.90      323.10     25.77 o 
   3   8   2      279.89      312.52     17.62 o 
   4   8   2       16.23       14.87      2.49 o 
   5   8   2      261.84      282.47     12.90 o 
   6   8   2      135.48      132.79      6.75 o 
   7   8   2      331.82      343.11     19.70 o 
   8   8   2       59.08       54.21      4.22 o 
   9   8   2      107.57      118.56      7.74 o 
  10   8   2       83.16       87.52      6.27 o 
  11   8   2       34.57       40.80      5.11 o 
 -11   9   2       27.19       36.16      4.02 o 
 -10   9   2      130.58       99.99     10.07 o 
  -9   9   2      321.06      357.71     20.73 o 
  -8   9   2      198.81      210.41     12.57 o 
  -7   9   2      330.91      389.22     22.21 o 
  -6   9   2       46.54       60.91      3.58 o 
  -5   9   2       45.81       67.14      5.89 o 
  -4   9   2      618.69      665.13     31.49 o 
  -3   9   2       88.59       89.74      4.63 o 
  -1   9   2     2433.27     2410.02    113.66 o 
   0   9   2     1068.34     1013.94     48.33 o 
   1   9   2     2401.42     2393.53    113.81 o 
   2   9   2     1311.21     1144.69     63.53 o 
   3   9   2       87.49       94.45      4.57 o 
   4   9   2      598.19      560.81     44.56 o 
   5   9   2       43.62       67.68      4.21 o 
   6   9   2       45.42       46.66      4.74 o 
   7   9   2      319.75      300.06     17.41 o 
   8   9   2      190.95      144.60      9.05 o 
   9   9   2      315.12      296.42     17.43 o 
  10   9   2      136.85      160.66     10.18 o 
  11   9   2       25.91       31.58      5.73 o 
 -11  10   2       44.83       33.77      7.99 o 
 -10  10   2      101.91      109.22      7.32 o 
  -9  10   2      153.40      150.89      9.43 o 
  -8  10   2       97.75       76.09      5.30 o 
  -7  10   2       46.19       55.14      3.49 o 
  -5  10   2       58.76       57.74      4.23 o 
  -4  10   2       24.44       32.73      3.39 o 
  -3  10   2      857.79      851.74     51.12 o 
  -2  10   2     1348.91     1256.03     59.34 o 
  -1  10   2      981.42      958.13     53.21 o 
   0  10   2      338.42      248.56     12.09 o 
   1  10   2      953.31      898.01     70.68 o 
   2  10   2     1373.44     1468.09     81.32 o 
   3  10   2      893.43     1002.16     55.78 o 
   4  10   2       25.42       30.90      2.55 o 
   5  10   2       56.30       47.03      3.45 o 
   6  10   2      420.35      472.27     26.75 o 
   7  10   2       45.11       42.04      3.54 o 
   8  10   2      101.41      108.75      7.15 o 
   9  10   2      152.90      157.06      9.92 o 
  10  10   2       97.48       78.98      5.93 o 
  11  10   2       46.54       64.34      5.47 o 
 -11  11   2       12.69       19.83      4.42 o 
 -10  11   2       53.30       65.25      5.25 o 
  -9  11   2       11.33        9.04      2.61 o 
  -8  11   2       60.66       59.98      3.80 o 
  -7  11   2       10.53       14.21      2.78 o 
  -6  11   2      171.78      175.56      8.90 o 
  -5  11   2        0.71        0.61      1.11 o 
  -3  11   2      627.98      617.75     34.56 o 
  -2  11   2        3.39       -0.36      1.29 o 
  -1  11   2      749.87      639.27     30.13 o 
   0  11   2      749.09      679.53     32.41 o 
   1  11   2      771.65      762.78     42.49 o 
   2  11   2        3.23        5.05      2.02 o 
   3  11   2      626.21      592.25     33.12 o 
   4  11   2      382.33      368.32     20.87 o 
   5  11   2        0.72       -1.31      1.31 o 
   6  11   2      169.33      149.55      9.03 o 
   7  11   2       11.03       14.01      3.06 o 
   8  11   2       61.40       71.29      5.25 o 
   9  11   2       11.27        7.37      2.50 o 
  10  11   2       51.20       48.62      4.66 o 
  11  11   2       12.73       13.76      3.44 o 
 -11  12   2        0.78       -2.78      2.78 o 
 -10  12   2       43.14       36.09      4.07 o 
  -9  12   2       27.25       24.61      3.33 o 
  -8  12   2      353.62      282.73     23.47 o 
  -7  12   2       28.69       29.34      2.78 o 
  -6  12   2      268.95      233.18     11.55 o 
  -5  12   2      363.22      353.53     20.13 o 
  -4  12   2      207.41      182.53     10.65 o 
  -3  12   2     1170.82     1290.76     71.74 o 
  -2  12   2      893.28      844.23     47.03 o 
   0  12   2      318.28      378.41     18.27 o 
   1  12   2      113.01       95.93      5.79 o 
   2  12   2      911.49      952.26     44.87 o 
   3  12   2     1116.51     1010.40     56.25 o 
   4  12   2      217.05      268.84     15.47 o 
   5  12   2      369.55      399.59     22.71 o 
   6  12   2      275.21      264.37     15.35 o 
   7  12   2       27.62       20.76      2.67 o 
   8  12   2      368.60      399.50     30.37 o 
   9  12   2       28.52       30.05      3.51 o 
  10  12   2       45.26       46.23      4.59 o 
  11  12   2        0.76        2.19      4.89 o 
 -11  13   2        0.73       -3.08      3.08 o 
 -10  13   2       55.59       49.67      4.75 o 
  -9  13   2       58.19       54.76      4.78 o 
  -8  13   2       77.21       75.54      4.60 o 
  -6  13   2      204.54      241.12     14.07 o 
  -5  13   2       72.24       65.63      4.49 o 
  -4  13   2      228.76      269.46     15.47 o 
  -3  13   2      753.40      697.13     39.01 o 
  -1  13   2      267.02      285.81     16.18 o 
   0  13   2       15.14       22.08      2.82 o 
   1  13   2      262.40      285.13     13.93 o 
   2  13   2     1318.49     1179.11     92.85 o 
   3  13   2      782.29      826.31     46.16 o 
   4  13   2      221.27      235.61     13.67 o 
   5  13   2       73.99       75.99      5.11 o 
   6  13   2      194.66      163.42      9.89 o 
   7  13   2      414.64      393.19     22.59 o 
   8  13   2       75.54       64.09      4.98 o 
   9  13   2       60.11       58.59      4.89 o 
  10  13   2       57.90       63.77      5.20 o 
  11  13   2        0.76       -3.08      3.08 o 
 -10  14   2       36.42       45.20      4.48 o 
  -9  14   2      184.90      211.75     12.90 o 
  -8  14   2       12.97        4.85      1.77 o 
  -7  14   2      292.84      281.61     23.24 o 
  -6  14   2      106.52      105.03      5.65 o 
  -5  14   2      256.94      299.61     17.23 o 
  -4  14   2     1130.69     1151.05     54.93 o 
  -3  14   2      693.38      748.84     41.87 o 
  -2  14   2      405.11      360.10     28.78 o 
  -1  14   2       33.44       41.93      3.04 o 
   0  14   2     2429.80     2432.09    115.11 o 
   1  14   2       31.98       38.12      5.94 o 
   2  14   2      420.13      444.31     25.08 o 
   3  14   2      668.27      623.96     35.01 o 
   4  14   2     1136.50     1198.04     66.79 o 
   5  14   2      244.89      217.33     12.78 o 
   6  14   2      106.71      103.95      6.71 o 
   7  14   2      290.83      273.40     16.03 o 
   8  14   2       13.23        9.89      2.53 o 
   9  14   2      184.02      192.48     11.94 o 
  10  14   2       34.74       30.77      4.00 o 
 -10  15   2       64.03       63.65      5.48 o 
  -9  15   2      205.61      264.69     15.81 o 
  -8  15   2       18.20       17.08      4.34 o 
  -7  15   2      201.62      210.64     10.75 o 
  -6  15   2      162.75      155.31      8.05 o 
  -5  15   2      237.10      224.13     13.13 o 
  -4  15   2      734.56      718.46     34.37 o 
  -3  15   2      437.49      444.79     25.15 o 
  -2  15   2      569.86      606.14     29.24 o 
  -1  15   2      444.72      427.52     20.61 o 
   0  15   2     1759.10     1809.15    100.42 o 
   1  15   2      444.85      433.26     20.99 o 
   2  15   2      579.26      645.13     30.82 o 
   3  15   2      425.90      390.16     22.16 o 
   4  15   2      727.33      707.13     39.71 o 
   5  15   2      242.34      260.29     15.15 o 
   6  15   2      163.43      157.48      9.67 o 
   7  15   2      199.57      189.04     13.75 o 
   8  15   2       19.05       22.62      3.12 o 
   9  15   2      195.93      171.46     10.83 o 
  10  15   2       66.03       78.13      6.06 o 
 -10  16   2        6.50        8.49      3.21 o 
  -9  16   2       59.34       57.45      5.10 o 
  -8  16   2      244.69      294.28     17.34 o 
  -7  16   2      236.53      197.09     11.88 o 
  -6  16   2      182.52      197.39     11.77 o 
  -5  16   2      430.80      474.87     26.97 o 
  -4  16   2       39.12       37.56      2.79 o 
  -3  16   2      261.01      246.62     14.29 o 
  -2  16   2     1118.33     1066.91     51.07 o 
  -1  16   2      488.56      472.09     22.84 o 
   0  16   2      203.98      262.05     21.22 o 
   1  16   2      495.80      481.37     27.12 o 
   2  16   2     1124.36     1139.69     54.15 o 
   3  16   2      273.22      290.14     14.14 o 
   4  16   2       39.85       34.88      3.14 o 
   5  16   2      414.02      369.56     21.17 o 
   6  16   2      173.79      136.67      8.57 o 
   7  16   2      244.37      240.15     14.26 o 
   8  16   2      233.82      218.87     13.22 o 
   9  16   2       61.94       71.25      5.77 o 
  10  16   2        6.22        6.47      3.19 o 
 -10  17   2        0.63       -0.08      3.15 o 
  -9  17   2       28.42       29.48      3.75 o 
  -8  17   2       25.66       22.15      3.21 o 
  -7  17   2       85.67       90.20      6.17 o 
  -6  17   2       53.03       42.93      3.69 o 
  -4  17   2      132.65      146.93     10.68 o 
  -3  17   2      242.04      232.51     11.87 o 
  -2  17   2      311.78      274.64     22.37 o 
  -1  17   2      312.18      298.15     15.66 o 
   0  17   2       46.44       57.37      3.37 o 
   1  17   2      298.57      265.78     15.28 o 
   2  17   2      327.01      348.55     19.91 o 
   3  17   2      234.45      233.44     16.45 o 
   4  17   2      128.31      126.88      7.92 o 
   5  17   2      393.85      431.29     24.60 o 
   6  17   2       54.45       52.74      4.23 o 
   7  17   2       82.38       74.38      6.23 o 
   8  17   2       26.92       30.62      3.61 o 
   9  17   2       27.51       21.79      3.79 o 
  10  17   2        0.60        0.94      3.11 o 
  -9  18   2       10.31        9.44      3.05 o 
  -8  18   2       10.32       19.42      3.13 o 
  -7  18   2      139.92      114.83      7.56 o 
  -6  18   2      396.35      430.95     24.71 o 
  -5  18   2       67.23       55.04      6.36 o 
  -4  18   2       64.10       62.50      3.82 o 
  -3  18   2      631.31      606.41     29.35 o 
  -2  18   2       86.79       84.24      7.11 o 
  -1  18   2      165.70      153.04      9.22 o 
   0  18   2       95.77       98.09      5.29 o 
   1  18   2      157.97      137.97      8.34 o 
   2  18   2       89.05       79.74      4.51 o 
   3  18   2      643.56      636.82     30.54 o 
   4  18   2       61.58       58.44      4.74 o 
   5  18   2       70.25       77.45      5.48 o 
   6  18   2      385.42      354.41     20.47 o 
   7  18   2      146.45      156.65      9.81 o 
   8  18   2        9.94       10.41      2.83 o 
   9  18   2        9.83       12.64      3.26 o 
  -9  19   2       34.34       24.93      3.81 o 
  -8  19   2        2.43        4.00      2.66 o 
  -7  19   2       93.52       81.40      5.80 o 
  -6  19   2       16.96       14.70      2.76 o 
  -5  19   2       24.36       20.92      2.91 o 
  -4  19   2      204.17      215.73     12.76 o 
  -3  19   2       16.46       12.73      2.42 o 
  -2  19   2      272.50      252.96     20.81 o 
  -1  19   2      157.91      151.64      7.80 o 
   0  19   2      401.57      372.11     18.17 o 
   1  19   2      156.73      151.77      9.15 o 
   2  19   2      285.96      289.22     23.70 o 
   3  19   2       17.14       12.50      1.87 o 
   4  19   2      205.73      229.87     11.67 o 
   5  19   2       25.49       28.55      3.23 o 
   6  19   2       17.53       25.64      3.23 o 
   7  19   2       98.01      109.78     10.65 o 
   8  19   2        2.44        5.27      2.69 o 
   9  19   2       35.70       34.67      4.13 o 
  -9  20   2       20.64       20.88      3.66 o 
  -8  20   2       25.80       25.39      4.12 o 
  -7  20   2       25.77       24.59      4.15 o 
  -6  20   2       17.01       13.81      2.72 o 
  -5  20   2      127.79      138.90      8.75 o 
  -4  20   2       44.14       44.12      3.83 o 
  -3  20   2      170.73      150.00      9.16 o 
  -2  20   2       40.63       40.58      3.38 o 
  -1  20   2      136.49      133.65     10.24 o 
   0  20   2      180.38      214.75     10.80 o 
   1  20   2      143.06      128.95      8.78 o 
   2  20   2       40.40       35.53      5.31 o 
   3  20   2      178.66      182.95     13.59 o 
   4  20   2       43.62       48.84      3.59 o 
   5  20   2      121.90      108.11     13.55 o 
   6  20   2       16.42       12.85      2.90 o 
   7  20   2       26.26       29.06      3.50 o 
   8  20   2       25.93       33.78      3.84 o 
   9  20   2       19.66       16.39      3.68 o 
  -8  21   2       56.38       48.64      6.03 o 
  -7  21   2       58.02       57.73      4.75 o 
  -6  21   2      118.90      127.21      8.31 o 
  -5  21   2      551.04      468.38     26.81 o 
  -4  21   2       73.33       68.13      5.05 o 
  -3  21   2       35.74       38.57      4.52 o 
  -2  21   2      162.76      166.99     10.07 o 
  -1  21   2       67.88       62.62      4.55 o 
   0  21   2        3.79        5.38      1.80 o 
   1  21   2       65.11       66.37      6.94 o 
   2  21   2      155.82      144.53      8.90 o 
   3  21   2       36.02       35.73      3.23 o 
   4  21   2       73.77       78.03      4.82 o 
   5  21   2      576.86      617.90     29.87 o 
   6  21   2      115.16      100.38      6.89 o 
   7  21   2       55.49       52.38      4.53 o 
   8  21   2       58.89       64.27      5.32 o 
  -8  22   2       22.16       24.16      3.71 o 
  -7  22   2        0.33       -2.52      2.52 o 
  -6  22   2        9.08        7.95      2.68 o 
  -5  22   2      372.75      409.50     23.60 o 
  -4  22   2      100.47      109.70      7.22 o 
  -3  22   2       39.38       40.44      3.70 o 
  -2  22   2      236.14      231.24     13.61 o 
  -1  22   2       65.05       61.94      4.60 o 
   0  22   2        3.14        7.26      2.19 o 
   1  22   2       67.38       60.37      3.88 o 
   2  22   2      239.75      255.77     15.03 o 
   3  22   2       38.15       37.06      3.11 o 
   4  22   2       95.68       89.77      6.24 o 
   5  22   2      354.98      352.01     29.14 o 
   6  22   2        9.53        8.09      2.80 o 
   7  22   2        0.34        0.84      3.01 o 
   8  22   2       21.46       17.47      3.43 o 
  -7  23   2       42.52       50.00      4.61 o 
  -6  23   2       27.91       30.18      3.69 o 
  -5  23   2      123.32      123.94      8.06 o 
  -4  23   2      136.30      130.31      8.35 o 
  -3  23   2      244.61      214.84     12.83 o 
  -2  23   2       29.72       35.38      3.38 o 
  -1  23   2       84.44       78.13      5.48 o 
   0  23   2      151.30      139.28      8.62 o 
   1  23   2       83.02       75.98      5.35 o 
   2  23   2       30.81       27.62      2.82 o 
   3  23   2      253.65      241.62     20.25 o 
   4  23   2      142.55      152.75      8.17 o 
   5  23   2      120.91      129.03      7.92 o 
   6  23   2       28.60       26.59      3.06 o 
   7  23   2       40.91       39.74      4.26 o 
  -7  24   2       38.54       45.55      4.65 o 
  -6  24   2       54.05       60.48      5.11 o 
  -5  24   2       13.64       11.27      2.91 o 
  -4  24   2       12.80       14.68      2.74 o 
  -3  24   2       84.42       79.38      5.75 o 
  -2  24   2        1.85       -1.29      2.69 o 
  -1  24   2       17.62       13.19      2.54 o 
   0  24   2        0.35        4.51      2.19 o 
   1  24   2       17.02       14.59      2.64 o 
   2  24   2        1.91        2.35      2.36 o 
   3  24   2       82.53       65.47      5.05 o 
   4  24   2       12.28       18.10      2.94 o 
   5  24   2       13.16       14.19      2.63 o 
   6  24   2       53.57       59.11      4.54 o 
   7  24   2       37.20       31.27      3.93 o 
  -6  25   2       26.54       24.65      6.18 o 
  -5  25   2      150.00      146.37      9.40 o 
  -4  25   2        1.41        7.41      2.71 o 
  -3  25   2       57.42       53.01      4.38 o 
  -2  25   2       17.57       18.09      2.87 o 
  -1  25   2       53.93       61.52      4.84 o 
   0  25   2       65.78       59.64      4.59 o 
   1  25   2       52.21       51.41      4.25 o 
   2  25   2       17.36       23.87      3.22 o 
   3  25   2       56.64       49.36      4.27 o 
   4  25   2        1.43        0.84      2.51 o 
   5  25   2      154.52      162.80     10.32 o 
   6  25   2       25.33       25.22      4.79 o 
  -6  26   2       15.15        9.14      4.32 o 
  -5  26   2       47.06       52.27      7.11 o 
  -4  26   2       67.56       74.34     10.74 o 
  -3  26   2        2.17       -0.12      2.40 o 
  -2  26   2        7.15        6.02      2.64 o 
  -1  26   2       33.21       32.86      3.63 o 
   0  26   2        0.47        4.11      2.42 o 
   1  26   2       33.30       31.65      3.63 o 
   2  26   2        7.37        4.45      4.81 o 
   3  26   2        2.27        2.28      2.55 o 
   4  26   2       67.73       72.14      5.57 o 
   5  26   2       44.83       46.50      4.61 o 
   6  26   2       14.44       15.25      4.80 o 
  -5  27   2       11.91       13.33      3.30 o 
  -4  27   2        2.59        2.51      3.84 o 
  -3  27   2       45.85       53.12      4.78 o 
  -2  27   2        0.93        0.62      2.99 o 
  -1  27   2        3.77       -0.76      2.66 o 
   0  27   2        4.71        2.88      3.01 o 
   1  27   2        3.72        1.72      2.57 o 
   2  27   2        0.96       -1.63      2.57 o 
   3  27   2       45.03       56.01      5.05 o 
   4  27   2        2.58        0.23      2.92 o 
   5  27   2       11.68       12.66      3.52 o 
  -4  28   2        4.13        7.14      4.78 o 
  -3  28   2       19.88       25.46      4.61 o 
  -2  28   2       12.24       12.72      3.01 o 
  -1  28   2       11.24       12.63      2.96 o 
   0  28   2        4.30       -1.36      2.58 o 
   1  28   2       10.75       15.97      7.85 o 
   2  28   2       12.82       12.50      3.16 o 
   3  28   2       19.25       24.02      3.76 o 
   4  28   2        4.27        1.81      2.95 o 
  -2  29   2       34.65       40.43      4.33 o 
  -1  29   2        5.16        5.02      3.23 o 
   0  29   2        2.87        4.70      3.01 o 
   1  29   2        5.22        9.71      3.18 o 
   2  29   2       33.72       49.31      7.90 o 
 -12   1   3       47.56       41.32      4.42 o 
 -11   1   3        4.63        4.04      2.44 o 
 -10   1   3      102.54       86.18      6.01 o 
  -9   1   3      223.43      174.07     10.53 o 
  -8   1   3      382.26      329.98     18.97 o 
  -7   1   3     1175.39     1017.69     56.79 o 
  -6   1   3      373.06      479.10     38.15 o 
  -5   1   3      317.75      273.82     25.66 o 
  -4   1   3      681.04      824.11     62.77 o 
  -3   1   3       97.22      126.81      5.43 o 
  -2   1   3     1017.21     1179.44     89.83 o 
  -1   1   3      341.69      344.99     12.74 o 
   0   1   3        2.08        0.73      0.40 o 
   1   1   3      334.26      313.29     13.36 o 
   2   1   3     1056.72     1236.83     68.55 o 
   3   1   3      101.45      125.84     10.27 o 
   4   1   3      712.43      885.44     49.27 o 
   5   1   3      305.98      258.38     19.57 o 
   6   1   3      358.50      280.22     16.08 o 
   7   1   3     1210.18     1377.77     76.72 o 
   8   1   3      392.84      395.88     32.10 o 
   9   1   3      232.78      285.98     22.11 o 
  10   1   3      104.89       93.79      9.17 o 
  11   1   3        4.84        4.34      2.33 o 
  12   1   3       49.88       45.77      4.27 o 
 -12   2   3       73.78       83.73      6.23 o 
 -11   2   3       13.45       12.46      3.51 o 
 -10   2   3      311.45      317.49     18.52 o 
  -9   2   3      483.13      435.82     24.93 o 
  -8   2   3      465.62      369.94     21.21 o 
  -7   2   3      103.41      106.56      9.42 o 
  -6   2   3       66.51       55.97      7.66 o 
  -5   2   3      101.11      130.54     12.77 o 
  -4   2   3      813.31      796.59     42.94 o 
  -3   2   3     1177.89     1339.90    101.99 o 
  -2   2   3      517.19      500.29     32.70 o 
  -1   2   3     2538.43     2703.64    108.44 o 
   0   2   3     1305.77     1297.85     53.99 o 
   1   2   3     2506.06     2571.74    108.27 o 
   2   2   3      508.41      462.68     36.57 o 
   3   2   3     1149.68     1144.33     89.81 o 
   5   2   3       96.27      103.21      7.92 o 
   6   2   3       69.44       82.68      7.69 o 
   7   2   3      100.79       86.50      7.23 o 
   8   2   3      485.60      546.56     31.00 o 
   9   2   3      496.12      507.34     28.91 o 
  10   2   3      313.60      332.32     20.77 o 
  11   2   3       13.08       17.26      2.77 o 
  12   2   3       72.52       66.85      5.15 o 
 -12   3   3        5.09        3.54      3.00 o 
 -11   3   3       34.06       24.35      3.21 o 
 -10   3   3       12.38        7.59      3.70 o 
  -9   3   3      106.92       90.08      6.09 o 
  -8   3   3     1305.15     1537.86     85.70 o 
  -7   3   3      512.47      540.32     26.05 o 
  -6   3   3      234.10      327.80     18.64 o 
  -4   3   3      517.60      461.99     30.25 o 
  -3   3   3     1646.47     1978.97    115.87 o 
  -2   3   3      434.99      512.19     47.16 o 
  -1   3   3    10715.88    11383.35    415.25 o 
   0   3   3     2868.49     2901.76    121.27 o 
   1   3   3    10538.55    11213.03    412.63 o 
   2   3   3      452.68      444.87     24.48 o 
   3   3   3     1686.94     1641.22    125.02 o 
   4   3   3      503.83      477.45     21.49 o 
   5   3   3      763.89      989.60     55.14 o 
   6   3   3      223.99      215.14     12.52 o 
   7   3   3      513.53      532.09     30.09 o 
   8   3   3     1281.22     1148.74     64.24 o 
   9   3   3      110.14      123.88      7.96 o 
  10   3   3       12.65       16.34      3.00 o 
  11   3   3       35.48       41.25      4.23 o 
  12   3   3        5.17        3.61      2.45 o 
 -12   4   3        2.39       -0.02      4.02 o 
 -11   4   3       34.23       50.33      4.41 o 
 -10   4   3      195.28      202.49     12.23 o 
  -9   4   3      142.04      195.73     19.33 o 
  -8   4   3      337.68      408.41     23.29 o 
  -7   4   3      198.72      162.50      9.70 o 
  -6   4   3      246.69      281.87     13.71 o 
  -5   4   3      350.03      478.74     38.05 o 
  -4   4   3      174.04      218.36     17.67 o 
  -3   4   3      228.71      251.14     10.58 o 
  -2   4   3     1270.53     1348.63     49.61 o 
  -1   4   3      114.97      102.06      5.27 o 
   0   4   3       37.46       35.48      1.48 o 
   1   4   3      110.26      111.64      6.32 o 
   2   4   3     1267.70     1266.34     52.77 o 
   3   4   3      225.77      236.18     10.77 o 
   4   4   3      165.78      147.37     12.21 o 
   5   4   3      335.08      315.29     25.43 o 
   6   4   3      241.82      243.17     11.24 o 
   7   4   3      203.85      213.23     12.55 o 
   8   4   3      327.70      292.77     17.04 o 
   9   4   3      135.16      110.68      7.29 o 
  10   4   3      194.14      186.34     11.43 o 
  11   4   3       32.90       29.58      9.05 o 
  12   4   3        2.29        2.66      3.88 o 
 -11   5   3       25.47       20.28      3.13 o 
 -10   5   3       80.19       87.00      8.81 o 
  -9   5   3       45.67       53.89      4.31 o 
  -8   5   3      201.87      166.52     10.10 o 
  -7   5   3      146.31      116.24     10.27 o 
  -6   5   3       74.97       88.24      6.52 o 
  -5   5   3       95.56      107.25      5.56 o 
  -3   5   3      453.66      533.49     49.16 o 
  -2   5   3     1733.32     1762.97     64.43 o 
  -1   5   3      471.62      437.42     25.57 o 
   0   5   3     3713.02     3680.32    135.27 o 
   1   5   3      453.61      429.64     33.83 o 
   2   5   3     1701.97     1828.06     99.74 o 
   3   5   3      466.76      519.98     41.19 o 
   4   5   3      628.71      749.52     59.17 o 
   5   5   3       96.67       97.90      4.79 o 
   6   5   3       71.33       56.34      4.55 o 
   7   5   3      152.98      171.13     10.27 o 
   8   5   3      207.75      215.48     12.83 o 
   9   5   3       43.97       33.71      5.41 o 
  10   5   3       77.21       66.47      5.22 o 
  11   5   3       24.35       13.47      2.94 o 
  12   5   3       44.84       50.94      5.25 o 
 -11   6   3       23.48       19.26      3.22 o 
 -10   6   3      139.03      191.71     11.78 o 
  -9   6   3      261.57      375.51     21.60 o 
  -8   6   3      121.32      100.55      9.09 o 
  -7   6   3      425.27      542.52     30.65 o 
  -6   6   3      245.75      247.66     14.27 o 
  -5   6   3      101.55      123.83      7.40 o 
  -3   6   3     1710.06     2080.97    162.97 o 
  -1   6   3       40.01       41.51      6.56 o 
   0   6   3       49.75       50.41      2.83 o 
   1   6   3       41.80       35.46      5.09 o 
   2   6   3      426.81      429.65     16.00 o 
   3   6   3     1632.85     1593.50    125.05 o 
   4   6   3      519.31      616.79     48.80 o 
   5   6   3       96.75       70.84      4.56 o 
   6   6   3      251.37      274.47     13.53 o 
   7   6   3      409.10      347.69     19.96 o 
   8   6   3      124.43      115.91      7.45 o 
   9   6   3      250.94      242.78     14.48 o 
  10   6   3      132.29      103.52      7.12 o 
  11   6   3       24.56       26.26      3.54 o 
 -11   7   3       30.20       25.90      3.62 o 
 -10   7   3      298.14      234.99     15.65 o 
  -9   7   3       80.20       96.70      6.55 o 
  -8   7   3       82.05       91.69      6.44 o 
  -7   7   3     1093.72     1173.90     56.26 o 
  -6   7   3        9.31       12.37      1.56 o 
  -5   7   3       96.63      100.56      6.14 o 
  -4   7   3     1090.24     1242.72     97.60 o 
  -3   7   3     2253.60     2358.88    184.85 o 
  -2   7   3     1619.07     1701.44    133.37 o 
  -1   7   3     1312.78     1198.41    110.16 o 
   0   7   3     4222.42     4166.50    194.22 o 
   1   7   3     1301.10     1283.00     51.72 o 
   2   7   3     1539.44     1716.84    100.29 o 
   3   7   3     2308.96     2414.06    189.17 o 
   4   7   3     1064.34      979.37     54.46 o 
   5   7   3       99.53      112.55      5.44 o 
   6   7   3        8.90       13.02      3.36 o 
   7   7   3     1099.16     1130.37     63.08 o 
   8   7   3       79.31       72.00      5.16 o 
   9   7   3       78.87       75.66      5.48 o 
  10   7   3      312.20      378.69     22.01 o 
  11   7   3       31.55       31.05      3.84 o 
 -11   8   3       17.77       21.47      3.37 o 
 -10   8   3      141.00      182.89     11.33 o 
  -9   8   3      135.08      183.21     11.19 o 
  -8   8   3      152.34      190.80     11.48 o 
  -7   8   3      205.42      190.99     11.36 o 
  -6   8   3       16.64       15.31      1.77 o 
  -5   8   3      605.14      655.27     31.54 o 
  -4   8   3      263.07      291.30     14.12 o 
  -3   8   3      794.92      916.96     72.06 o 
  -2   8   3      391.49      469.34     37.03 o 
  -1   8   3      317.76      359.25     32.35 o 
   0   8   3      328.69      309.30     12.68 o 
   2   8   3      373.99      427.25     29.99 o 
   3   8   3      760.27      766.37     60.49 o 
   4   8   3      256.00      241.19     13.81 o 
   5   8   3      610.17      645.10     29.15 o 
   6   8   3       17.37       16.05      1.56 o 
   7   8   3      210.37      226.08     13.34 o 
   8   8   3      145.50      124.87      7.98 o 
   9   8   3      128.77      116.85      7.67 o 
  10   8   3      136.57      143.01      9.30 o 
  11   8   3       18.55       29.95      3.86 o 
 -11   9   3       31.95       44.59      5.90 o 
 -10   9   3       12.27       20.73      3.65 o 
  -9   9   3       30.08       29.11      4.71 o 
  -8   9   3      245.71      214.68     18.08 o 
  -7   9   3      663.42      645.62     51.51 o 
  -6   9   3      434.35      419.20     20.44 o 
  -5   9   3       87.16       93.23      5.82 o 
  -4   9   3      202.22      210.87     17.26 o 
  -3   9   3      102.02      100.24      7.42 o 
  -1   9   3       45.03       38.42      2.82 o 
   0   9   3      786.65      808.17     32.64 o 
   1   9   3       43.88       42.66      3.05 o 
   3   9   3      106.20      106.46      6.55 o 
   4   9   3      209.73      226.21     10.43 o 
   5   9   3       90.59      109.56      5.34 o 
   6   9   3      435.63      421.03     19.18 o 
   7   9   3      677.33      749.14     42.16 o 
   8   9   3      255.59      281.52     16.52 o 
   9   9   3       31.43       41.78      4.05 o 
  10   9   3       12.08       17.06      3.91 o 
  11   9   3       30.40       29.26      3.99 o 
 -11  10   3       38.07       39.00      4.19 o 
 -10  10   3      113.80      130.35      8.49 o 
  -9  10   3       30.52       26.90      3.23 o 
  -8  10   3      424.84      437.55     21.43 o 
  -7  10   3       28.16       34.31      2.77 o 
  -6  10   3      412.39      409.26     20.00 o 
  -5  10   3       83.04       92.74      6.19 o 
  -4  10   3      189.30      163.50      9.54 o 
  -3  10   3      103.10      137.06      8.05 o 
  -2  10   3     1110.61     1125.45     53.69 o 
  -1  10   3      170.28      143.84      9.02 o 
   0  10   3       35.08       32.35      2.01 o 
   1  10   3      171.65      143.80      6.01 o 
   2  10   3     1115.49     1157.73     46.50 o 
   3  10   3       98.25      106.37      6.44 o 
   4  10   3      194.68      217.35     12.57 o 
   5  10   3       79.10       66.88      6.14 o 
   6  10   3      417.85      406.12     18.57 o 
   7  10   3       27.68       24.75      2.88 o 
   8  10   3      424.20      424.33     24.40 o 
   9  10   3       32.02       35.46      3.76 o 
  10  10   3      108.40       82.46      6.20 o 
  11  10   3       36.68       35.75      4.48 o 
 -11  11   3       44.02       53.51      5.05 o 
 -10  11   3       57.65       56.28      5.01 o 
  -9  11   3       49.73       47.94      4.27 o 
  -8  11   3      142.96      100.87      6.68 o 
  -7  11   3      126.88      154.95      7.99 o 
  -6  11   3      381.77      359.87     20.58 o 
  -5  11   3       40.43       43.36      7.48 o 
  -3  11   3      312.01      378.50     21.34 o 
  -2  11   3      425.48      437.52     20.76 o 
  -1  11   3      182.00      149.26      9.94 o 
   0  11   3     1950.84     1991.93     94.37 o 
   1  11   3      186.21      154.24      7.56 o 
   2  11   3      412.19      396.30     22.32 o 
   3  11   3      299.79      343.19     19.09 o 
   4  11   3     1551.24     1827.83    101.50 o 
   5  11   3       42.30       43.05      2.61 o 
   6  11   3      389.88      411.75     23.46 o 
   7  11   3      121.99      108.20      7.04 o 
   8  11   3      148.74      150.09      9.46 o 
   9  11   3       49.08       51.60      4.58 o 
  10  11   3       60.22       65.84      5.36 o 
  11  11   3       44.90       59.63      5.55 o 
 -11  12   3        2.16        5.80      3.11 o 
 -10  12   3       37.34       43.55      7.55 o 
  -9  12   3       41.53       47.46      3.53 o 
  -8  12   3      168.78      189.34      9.71 o 
  -7  12   3       28.34       33.42      2.84 o 
  -6  12   3     1136.14     1250.48     98.54 o 
  -5  12   3      525.35      524.98     25.40 o 
  -4  12   3      124.31      137.06      6.94 o 
  -3  12   3       17.95       22.21      1.82 o 
  -2  12   3      151.62      142.56      8.49 o 
  -1  12   3      871.94      825.85     38.93 o 
   0  12   3     1490.76     1524.97     72.54 o 
   1  12   3      850.38      814.11     45.38 o 
   2  12   3      145.62      139.80     11.73 o 
   3  12   3       18.64       20.68      1.78 o 
   4  12   3      120.79      121.13      7.43 o 
   5  12   3      522.60      502.06     28.38 o 
   6  12   3     1092.47      976.22     54.54 o 
   7  12   3       28.81       34.54      3.41 o 
   8  12   3      164.27      145.49     12.17 o 
   9  12   3       40.44       41.10      4.15 o 
  10  12   3       35.58       40.52      7.16 o 
  11  12   3        2.21       -1.51      5.09 o 
 -10  13   3       98.49       96.29      6.86 o 
  -9  13   3       93.65       82.19     10.72 o 
  -8  13   3       39.53       45.48      3.67 o 
  -7  13   3      630.64      697.20     33.51 o 
  -6  13   3      476.25      465.23     22.65 o 
  -5  13   3      312.26      314.50     17.98 o 
  -4  13   3      340.67      414.44     23.46 o 
  -3  13   3       10.56       13.67      2.51 o 
  -2  13   3      105.22      101.88      6.17 o 
  -1  13   3     1309.21     1200.10     66.70 o 
   0  13   3     1176.62     1198.47     57.03 o 
   1  13   3     1356.00     1483.09     82.36 o 
   2  13   3      108.38      124.55      8.65 o 
   3  13   3       11.01       16.31      2.73 o 
   4  13   3      326.26      332.82     18.99 o 
   5  13   3      296.97      240.89     14.07 o 
   6  13   3      475.85      443.56     25.27 o 
   7  13   3      621.75      600.88     34.05 o 
   8  13   3       40.85       43.57      4.15 o 
   9  13   3       98.09      119.83      7.98 o 
  10  13   3       99.43      100.48      7.19 o 
 -10  14   3       10.37        5.19      5.29 o 
  -9  14   3       77.39       86.90      5.24 o 
  -8  14   3        8.87        9.68      2.97 o 
  -7  14   3       48.17       48.94      3.43 o 
  -6  14   3       33.75       36.43      3.61 o 
  -5  14   3       90.82       88.93      4.94 o 
  -4  14   3      203.36      209.47     10.45 o 
  -3  14   3      166.44      190.20      9.54 o 
  -2  14   3      341.01      320.27     15.50 o 
  -1  14   3      592.71      559.98     31.38 o 
   0  14   3       44.62       56.14      3.26 o 
   1  14   3      565.50      497.08     39.58 o 
   2  14   3      339.37      337.76     16.50 o 
   3  14   3      171.05      202.83     10.95 o 
   4  14   3      201.03      197.39     11.67 o 
   5  14   3       89.93       88.08      5.89 o 
   6  14   3       35.21       34.11      3.34 o 
   7  14   3       47.91       43.11      3.86 o 
   8  14   3        8.71        7.09      2.60 o 
   9  14   3       75.03       68.64      5.48 o 
  10  14   3       10.36        5.90      3.20 o 
 -10  15   3       19.08       23.51      7.51 o 
  -9  15   3       63.14       66.73     10.82 o 
  -8  15   3        4.26        4.23      2.11 o 
  -7  15   3       79.61       76.40      9.79 o 
  -6  15   3      496.30      490.50     23.87 o 
  -5  15   3      123.49      138.91      8.52 o 
  -4  15   3      699.58      763.40     42.79 o 
  -3  15   3      197.39      162.90      8.28 o 
  -2  15   3      286.83      244.31     11.89 o 
  -1  15   3       81.91       79.36      7.17 o 
   0  15   3       76.70       98.72      5.19 o 
   1  15   3       84.94       87.29      4.77 o 
   2  15   3      274.99      239.78     19.74 o 
   3  15   3      201.90      187.38      9.37 o 
   4  15   3      670.57      614.19     34.61 o 
   5  15   3      118.65      104.03      8.12 o 
   6  15   3      493.30      487.30     27.75 o 
   7  15   3       81.17       77.30      5.51 o 
   8  15   3        4.05        1.54      2.41 o 
   9  15   3       66.07       85.74      6.36 o 
  10  15   3       19.73       28.76      3.96 o 
 -10  16   3       72.80       65.06      7.42 o 
  -9  16   3       21.45       22.73      3.45 o 
  -8  16   3      132.47      108.72      7.34 o 
  -7  16   3        4.83        1.43      2.35 o 
  -5  16   3       78.10       64.53      6.51 o 
  -4  16   3      361.78      302.75     17.41 o 
  -2  16   3      244.05      210.08     10.38 o 
  -1  16   3       12.63       14.49      1.56 o 
   0  16   3      152.39      144.82      7.42 o 
   1  16   3       12.56       12.36      1.63 o 
   2  16   3      248.73      233.30     11.46 o 
   3  16   3      347.50      336.81     16.32 o 
   4  16   3      374.68      367.96     17.82 o 
   5  16   3       77.71       65.27      4.73 o 
   6  16   3      282.68      252.90     14.89 o 
   7  16   3        4.60       -1.08      2.25 o 
   8  16   3      138.77      153.91      9.74 o 
   9  16   3       21.86       18.00      3.69 o 
  10  16   3       76.11       81.39      6.50 o 
  -9  17   3       24.72       29.46      3.83 o 
  -8  17   3        3.29        1.51      2.69 o 
  -7  17   3       55.14       60.50      4.69 o 
  -6  17   3      196.02      187.54     11.26 o 
  -5  17   3      236.98      223.15     13.17 o 
  -4  17   3      304.88      300.25     17.35 o 
  -3  17   3       79.43       77.54      5.21 o 
  -1  17   3      448.41      439.35     21.87 o 
   0  17   3      140.08      140.58      7.27 o 
   1  17   3      464.39      475.29     26.83 o 
   2  17   3      381.15      372.20     21.24 o 
   3  17   3       82.88       91.58      5.12 o 
   4  17   3      301.75      296.99     14.81 o 
   5  17   3      233.87      221.95     13.17 o 
   6  17   3      194.28      193.97     11.74 o 
   7  17   3       53.49       47.05      4.60 o 
   8  17   3        3.38        6.71      3.50 o 
   9  17   3       24.93       33.49      4.11 o 
  -9  18   3      143.84      200.06     12.45 o 
  -8  18   3       49.72       56.42      4.76 o 
  -7  18   3       28.94       28.74      3.28 o 
  -6  18   3       78.10       77.19      4.58 o 
  -5  18   3       76.77       78.90      4.68 o 
  -4  18   3      886.79      852.76     67.62 o 
  -3  18   3       50.26       45.27      3.06 o 
  -2  18   3      133.75      117.42      7.25 o 
   0  18   3        2.48        4.49      1.44 o 
   1  18   3      241.55      245.41     14.25 o 
   2  18   3      127.83      114.20     10.29 o 
   3  18   3       52.71       52.07      4.85 o 
   4  18   3      913.19      937.42     44.44 o 
   5  18   3       74.30       72.17      5.21 o 
   6  18   3       76.66       78.40     12.69 o 
   7  18   3       28.59       27.93      3.35 o 
   8  18   3       49.39       56.30      5.01 o 
   9  18   3      137.23      137.68      9.16 o 
  -9  19   3       43.49       49.74      5.01 o 
  -8  19   3        6.69        5.12      2.88 o 
  -7  19   3       11.00       12.55      4.92 o 
  -6  19   3        7.03        3.38      2.34 o 
  -5  19   3      437.61      405.15     32.89 o 
  -4  19   3      377.80      399.64     22.86 o 
  -3  19   3       64.70       57.49      3.64 o 
  -2  19   3      430.55      421.10     23.94 o 
  -1  19   3      851.86      754.75     42.34 o 
   0  19   3       94.65       82.75      4.65 o 
   1  19   3      886.54      921.58     51.51 o 
   2  19   3      416.55      422.45     25.16 o 
   3  19   3       61.73       55.76      3.81 o 
   5  19   3      457.13      468.54     22.72 o 
   6  19   3        7.27        8.30      2.55 o 
   7  19   3       11.42       15.25      2.85 o 
   8  19   3        7.01        5.60      2.85 o 
   9  19   3       45.42       55.13      8.08 o 
  -8  20   3       77.71       70.85      5.64 o 
  -7  20   3       11.11        9.94      2.77 o 
  -6  20   3      228.54      191.70     11.63 o 
  -5  20   3      108.28      111.98      7.32 o 
  -4  20   3       54.01       48.25      4.09 o 
  -3  20   3       19.46       22.87      2.64 o 
  -2  20   3       21.16       21.79      2.12 o 
   0  20   3      233.61      211.38     17.72 o 
   1  20   3      521.87      514.75     41.21 o 
   2  20   3       20.20       29.96      3.03 o 
   3  20   3       19.97       26.04      3.92 o 
   4  20   3       55.63       60.99      4.13 o 
   5  20   3      108.09      109.09      6.25 o 
   6  20   3      238.67      257.65     15.35 o 
   7  20   3       11.46       16.12      3.16 o 
   8  20   3       81.49       96.41      6.91 o 
  -8  21   3       80.26       90.77      6.64 o 
  -7  21   3       42.28       50.75      4.59 o 
  -6  21   3       26.58       24.52      3.31 o 
  -5  21   3       18.79       17.36      2.69 o 
  -4  21   3      211.62      194.81     11.74 o 
  -3  21   3      346.14      298.74     17.30 o 
  -2  21   3       80.22       87.62      4.97 o 
  -1  21   3       57.76       71.76      4.26 o 
   0  21   3      365.40      343.36     19.74 o 
   1  21   3       55.06       71.46     10.61 o 
   2  21   3       78.67       87.83      6.13 o 
   3  21   3      358.74      316.67     19.72 o 
   4  21   3      220.72      228.95     11.53 o 
   5  21   3       18.08       17.04      2.55 o 
   6  21   3       25.59       25.92      3.06 o 
   7  21   3       41.65       43.08      4.26 o 
   8  21   3       78.72       78.67      6.04 o 
  -8  22   3       29.54       30.60      4.02 o 
  -7  22   3       35.24       35.58      4.01 o 
  -6  22   3        2.76        4.78      2.69 o 
  -5  22   3        3.67        5.97      2.62 o 
  -4  22   3       11.06       11.81      2.57 o 
  -3  22   3       42.74       45.82      4.01 o 
  -2  22   3       75.50       65.15      4.76 o 
  -1  22   3      146.51      148.59     13.16 o 
   0  22   3      242.11      232.02     13.66 o 
   1  22   3      151.50      139.65     12.31 o 
   2  22   3       74.62       64.40      4.15 o 
   3  22   3       40.77       45.33      3.51 o 
   4  22   3       11.56        8.66      2.25 o 
   5  22   3        3.63        2.59      2.22 o 
   6  22   3        2.75       -0.07      2.24 o 
   7  22   3       34.50       38.82      7.97 o 
   8  22   3       29.69       28.78      3.80 o 
  -7  23   3      137.14      136.18      8.98 o 
  -6  23   3      102.03      111.60      7.48 o 
  -5  23   3       18.11       17.34      3.09 o 
  -4  23   3       49.52       55.35      4.60 o 
  -3  23   3       49.27       44.34      4.02 o 
  -2  23   3      121.77      112.81      7.35 o 
  -1  23   3      174.01      159.36      9.81 o 
   0  23   3        4.20        8.18      2.64 o 
   2  23   3      127.60      120.57      6.55 o 
   3  23   3       51.32       37.74      3.41 o 
   4  23   3       51.15       54.53      4.45 o 
   5  23   3       17.50       17.76      2.70 o 
   6  23   3      101.97      115.91      6.79 o 
   7  23   3      142.03      157.27      8.79 o 
  -6  24   3       14.70       19.36      3.40 o 
  -5  24   3        9.29        7.07      2.84 o 
  -4  24   3       13.82       11.80      2.72 o 
  -3  24   3       98.28       83.95      5.85 o 
  -2  24   3       12.12        9.86      2.63 o 
  -1  24   3       27.76       30.93      4.23 o 
   0  24   3       18.86       22.26      4.07 o 
   1  24   3       26.53       32.17      4.02 o 
   2  24   3       11.55       11.96      2.71 o 
   3  24   3      102.97      100.90      7.28 o 
   4  24   3       14.21        8.23      2.50 o 
   5  24   3        9.68        9.49      3.73 o 
   6  24   3       15.23       19.65      3.18 o 
  -6  25   3        3.67        0.56      3.14 o 
  -5  25   3       26.37       28.72      6.96 o 
  -4  25   3       67.49       80.81      5.87 o 
  -3  25   3      109.09      101.82      6.89 o 
  -2  25   3       52.41       56.89      4.61 o 
  -1  25   3        3.40        0.43      2.24 o 
   0  25   3        5.45        1.23      2.39 o 
   1  25   3        3.53        3.94      2.52 o 
   2  25   3       50.70       50.50      4.40 o 
   3  25   3      109.52      119.72      6.83 o 
   4  25   3       64.52       66.67      4.68 o 
   5  25   3       25.75       27.74      3.25 o 
   6  25   3        3.85        0.16      2.76 o 
  -5  26   3       14.94       14.42      3.22 o 
  -4  26   3       21.61       22.71      3.46 o 
  -3  26   3        9.52       10.72      2.89 o 
  -2  26   3       30.87       31.51      3.63 o 
  -1  26   3       17.48       18.25      3.18 o 
   0  26   3       50.26       50.86      5.26 o 
   1  26   3       17.67       22.21      4.88 o 
   2  26   3       30.28       29.87      5.29 o 
   3  26   3        9.87       11.58      4.21 o 
   4  26   3       22.35       21.76      3.34 o 
   5  26   3       14.23       21.72     11.29 o 
  -4  27   3       53.46       50.28      4.84 o 
  -3  27   3       15.93       15.55      3.37 o 
  -2  27   3       10.37        9.79      2.85 o 
  -1  27   3        7.92        9.73      2.92 o 
   0  27   3       92.63       99.63      6.91 o 
   1  27   3        8.12        7.51      2.96 o 
   2  27   3       10.72       14.94      3.22 o 
   3  27   3       15.30       16.66      3.38 o 
   4  27   3       53.86       60.60      5.10 o 
  -3  28   3        5.25        0.90      3.09 o 
  -2  28   3        0.54       -2.03      2.82 o 
  -1  28   3       22.10       22.28      6.56 o 
   0  28   3       70.70       71.40      8.04 o 
   1  28   3       22.16       28.06      3.88 o 
   2  28   3        0.51        1.38      4.46 o 
   3  28   3        5.01        5.27      3.15 o 
  -1  29   3        2.57       -3.10      3.10 o 
   0  29   3       56.26       46.74      4.78 o 
   1  29   3        2.70        6.24      3.20 o 
 -11   0   4       22.91       28.24      4.88 o 
 -10   0   4       42.66       56.33      6.33 o 
  -9   0   4      878.66      999.74     79.26 o 
  -8   0   4       40.12       56.38      6.00 o 
  -7   0   4       37.51       39.37      7.80 o 
  -6   0   4      348.31      395.29     36.98 o 
  -5   0   4      885.32     1045.86     48.92 o 
  -4   0   4      226.92      232.83     17.98 o 
  -3   0   4     5239.34     6352.75    296.93 o 
  -1   0   4       35.92       48.01      5.16 o 
   0   0   4      835.54      880.08     81.23 o 
   1   0   4       37.61       31.92      2.63 o 
   3   0   4     5207.20     6078.52    475.50 o 
   4   0   4      221.39      180.82     14.73 o 
   5   0   4      871.60      864.76     68.26 o 
   6   0   4      349.04      334.57     26.99 o 
   7   0   4       36.96       24.44      4.26 o 
   8   0   4       38.82       28.45      4.62 o 
  10   0   4       40.76       35.06      4.90 o 
  11   0   4       22.06       18.54      3.98 o 
 -11   1   4       20.76       15.73      2.99 o 
 -10   1   4       18.26       10.43      2.63 o 
  -9   1   4       25.01       26.83      3.15 o 
  -8   1   4      221.93      181.47     10.87 o 
  -7   1   4     2292.71     2296.07    108.28 o 
  -5   1   4      183.16      263.80     12.42 o 
  -4   1   4        3.46        3.45      0.54 o 
  -3   1   4      315.72      352.25     11.84 o 
  -1   1   4     4435.65     4856.60    202.37 o 
   0   1   4     1235.18     1315.67     65.53 o 
   1   1   4     4431.50     4532.42    190.06 o 
   3   1   4      316.48      315.75     17.79 o 
   4   1   4        3.30        1.09      0.91 o 
   5   1   4      189.18      228.99     23.48 o 
   6   1   4      294.35      315.66     18.03 o 
   7   1   4     2283.14     2198.58    121.99 o 
   8   1   4      231.62      259.00     15.18 o 
   9   1   4       24.08       20.13      4.06 o 
  10   1   4       17.96       22.80      3.98 o 
  11   1   4       20.88       23.34      2.99 o 
 -11   2   4       26.25       22.83      4.35 o 
 -10   2   4       18.79       15.91      2.76 o 
  -9   2   4      516.81      560.80     31.84 o 
  -8   2   4       19.28       15.33      2.92 o 
  -7   2   4       85.22       85.75      8.09 o 
  -6   2   4       26.76       35.97      5.08 o 
  -5   2   4      745.65      894.09     33.01 o 
  -4   2   4      282.99      322.59     17.53 o 
  -3   2   4      889.50     1125.66     47.20 o 
  -2   2   4       46.71       47.81      3.67 o 
  -1   2   4      158.21      202.84      8.73 o 
   0   2   4       30.52       36.44      2.44 o 
   1   2   4      159.45      181.51      7.76 o 
   2   2   4       44.44       53.23     10.33 o 
   3   2   4      911.12     1143.08     89.78 o 
   5   2   4      756.10      844.72     66.70 o 
   6   2   4       27.83       40.07      4.60 o 
   7   2   4       87.54       91.07      6.04 o 
   8   2   4       20.12       25.26      3.02 o 
   9   2   4      518.73      523.99     29.87 o 
  10   2   4       18.07       11.22      4.32 o 
  11   2   4       27.53       30.40      3.42 o 
 -11   3   4       40.36       57.27      4.84 o 
 -10   3   4        6.80        6.09      2.42 o 
  -9   3   4       17.56       12.99      4.92 o 
  -8   3   4       67.97       79.43      4.65 o 
  -7   3   4       64.70       61.11      6.13 o 
  -5   3   4      203.15      209.90     14.11 o 
  -4   3   4      276.46      324.61     15.19 o 
  -3   3   4       46.44       43.67      2.71 o 
  -1   3   4      965.40     1048.00     43.90 o 
   0   3   4      487.46      505.84     21.30 o 
   1   3   4      963.81     1026.45     37.74 o 
   2   3   4     1244.55     1321.68     72.22 o 
   3   3   4       45.69       42.30      3.83 o 
   4   3   4      270.83      297.39     23.80 o 
   5   3   4      201.33      209.88      9.77 o 
   6   3   4      318.18      387.66     31.20 o 
   7   3   4       67.18       78.52      4.29 o 
   8   3   4       67.76       68.59      5.06 o 
   9   3   4       18.03       22.64      3.11 o 
  10   3   4        6.51        3.78      2.57 o 
  11   3   4       39.03       36.18      6.31 o 
 -11   4   4       28.32       25.64      3.48 o 
 -10   4   4      133.29      153.49      9.68 o 
  -9   4   4       65.46       71.54      5.33 o 
  -8   4   4      549.45      582.21     43.35 o 
  -7   4   4       31.21       36.07      3.11 o 
  -6   4   4      120.18      116.01      7.10 o 
  -5   4   4      484.61      435.13     34.63 o 
  -4   4   4        5.90        5.70      1.03 o 
  -3   4   4      149.75      164.69      7.23 o 
  -2   4   4      655.47      708.52     29.37 o 
  -1   4   4      157.54      174.05      7.49 o 
   0   4   4      172.50      166.23      7.13 o 
   1   4   4      159.19      156.43      6.67 o 
   2   4   4      643.04      703.54     26.09 o 
   3   4   4      152.10      148.73      7.17 o 
   4   4   4        5.84        4.64      0.94 o 
   5   4   4      498.71      549.95     30.88 o 
   6   4   4      122.55      132.37      6.47 o 
   7   4   4       31.06       31.85      2.44 o 
   8   4   4      561.19      633.10     35.80 o 
   9   4   4       62.93       43.05      4.07 o 
  10   4   4      130.32      103.08      6.96 o 
  11   4   4       27.42       19.42      3.25 o 
 -11   5   4       25.07       27.27      3.59 o 
 -10   5   4       12.65       13.73      3.77 o 
  -9   5   4       75.14       75.82      8.07 o 
  -8   5   4       80.80       91.12      5.25 o 
  -7   5   4     2894.08     3142.90    149.53 o 
  -6   5   4      501.80      685.91     54.34 o 
  -5   5   4       55.84       42.85      6.65 o 
  -3   5   4      151.84      156.57     10.62 o 
  -1   5   4     2580.41     2845.94    118.97 o 
   0   5   4      206.88      250.67      9.37 o 
   1   5   4     2607.65     2619.14    108.69 o 
   2   5   4     1269.44     1548.53     72.82 o 
   3   5   4      146.53      138.30     11.26 o 
   4   5   4      319.71      422.61     33.68 o 
   5   5   4       56.89       48.06      3.09 o 
   6   5   4      480.82      438.68     24.87 o 
   7   5   4     2915.81     3192.77    177.03 o 
   8   5   4       78.50       65.09      4.86 o 
   9   5   4       76.86       86.92      6.25 o 
  10   5   4       12.27       12.09      2.68 o 
  11   5   4       25.17       20.38      3.24 o 
 -11   6   4       11.38       11.69      3.60 o 
 -10   6   4       20.05       11.77      2.82 o 
  -9   6   4      743.03      771.32     43.48 o 
  -8   6   4       40.53       47.06      3.94 o 
  -7   6   4       69.29       99.79      5.59 o 
  -6   6   4      141.49      153.99      7.87 o 
  -5   6   4      154.22      205.49     16.85 o 
  -3   6   4     2576.86     2802.05    256.81 o 
  -2   6   4       76.59       80.07      3.15 o 
  -1   6   4      362.11      270.17     20.91 o 
   0   6   4      613.79      620.50     22.98 o 
   1   6   4      345.52      358.74     21.39 o 
   2   6   4       74.97       84.76      3.82 o 
   3   6   4     2528.05     2832.24    118.57 o 
   4   6   4       53.32       55.20      2.92 o 
   5   6   4      146.84      128.34      7.71 o 
   6   6   4      141.80      147.73      7.15 o 
   7   6   4       66.14       59.14      4.52 o 
   8   6   4       41.13       46.26      3.95 o 
   9   6   4      748.46      813.38     45.89 o 
  10   6   4       19.55       19.02      3.22 o 
  11   6   4       11.49       10.73      3.13 o 
 -11   7   4      144.94      181.16     11.44 o 
 -10   7   4        3.00        2.26      2.53 o 
  -9   7   4       30.79       42.79      3.31 o 
  -8   7   4      187.54      144.86     12.82 o 
  -7   7   4      678.42      802.83     45.02 o 
  -6   7   4      180.95      217.38     12.67 o 
  -5   7   4       59.22       58.42      6.09 o 
  -3   7   4      180.36      169.63     10.20 o 
  -2   7   4      793.17      923.99     54.25 o 
  -1   7   4     3676.05     3725.81    153.83 o 
   0   7   4        3.85        6.55      0.94 o 
   1   7   4     3592.38     3905.48    183.24 o 
   2   7   4      809.51      726.74     47.31 o 
   3   7   4      171.40      191.06      9.30 o 
   4   7   4      294.57      346.31     27.78 o 
   5   7   4       61.75       58.31      3.14 o 
   6   7   4      176.08      169.93      9.60 o 
   7   7   4      659.87      583.94     46.87 o 
   8   7   4      195.94      212.01     12.68 o 
   9   7   4       29.83       29.49      3.51 o 
  10   7   4        3.04        0.89      3.10 o 
  11   7   4      143.12      141.93      9.36 o 
 -11   8   4       38.36       54.14      7.25 o 
 -10   8   4       34.99       31.25      3.69 o 
  -9   8   4      343.51      380.93     18.71 o 
  -8   8   4       62.69       75.61      4.53 o 
  -7   8   4      417.71      400.41     22.86 o 
  -6   8   4      144.55      178.08     10.56 o 
  -5   8   4      248.70      268.57     15.39 o 
  -4   8   4       84.52       93.39      5.30 o 
  -3   8   4      270.14      255.51     20.40 o 
  -2   8   4      186.53      185.18     11.16 o 
  -1   8   4      721.48      718.55     29.90 o 
   0   8   4     1147.45     1221.85     50.96 o 
   1   8   4      709.02      790.32     33.07 o 
   2   8   4      178.85      224.51      9.59 o 
   3   8   4      280.42      293.89     28.70 o 
   4   8   4       87.69       94.24      4.63 o 
   5   8   4      241.47      200.55      9.31 o 
   6   8   4      137.43      110.07      6.92 o 
   7   8   4      425.06      430.91     24.59 o 
   8   8   4       61.11       56.52      6.64 o 
   9   8   4      340.91      356.55     20.75 o 
  10   8   4       36.08       41.57      5.76 o 
  11   8   4       38.23       47.56      6.08 o 
 -11   9   4       34.51       34.38      6.72 o 
 -10   9   4        6.22        1.88      2.42 o 
  -9   9   4        8.83        2.95      2.51 o 
  -8   9   4       73.33       59.31      7.37 o 
  -7   9   4      114.38      157.20      9.59 o 
  -6   9   4      122.40      109.56      6.85 o 
  -5   9   4      499.80      562.11     31.60 o 
  -4   9   4      124.76      143.30      8.42 o 
  -3   9   4     1128.23     1270.99     70.56 o 
  -2   9   4     1762.49     1755.47    161.21 o 
  -1   9   4     1337.69     1122.67    103.34 o 
   0   9   4      178.16      202.58      9.79 o 
   1   9   4     1282.46     1409.81     66.31 o 
   2   9   4     1719.72     1914.46     76.98 o 
   3   9   4     1083.30     1146.06     51.27 o 
   4   9   4      118.56       99.25      6.10 o 
   5   9   4      484.91      399.55     22.62 o 
   6   9   4      127.38      147.59      8.98 o 
   7   9   4      108.89       97.84      6.56 o 
   8   9   4       76.70       71.53      5.29 o 
   9   9   4        8.97        8.01      2.79 o 
  10   9   4        6.49       10.87      5.99 o 
  11   9   4       35.87       55.53      6.91 o 
 -11  10   4       60.58       60.56      5.47 o 
 -10  10   4       24.14       24.39      6.84 o 
  -9  10   4      113.43      131.55      7.13 o 
  -8  10   4      124.87      104.12      6.94 o 
  -7  10   4      538.51      617.81     29.73 o 
  -6  10   4      241.84      273.75     15.83 o 
  -5  10   4        2.18        5.80      1.44 o 
  -4  10   4      181.19      186.95     13.62 o 
  -3  10   4       76.15       71.59      3.82 o 
  -2  10   4      261.07      232.37     15.30 o 
  -1  10   4      334.63      373.39     15.18 o 
   0  10   4       33.04       48.09      2.32 o 
   1  10   4      333.03      367.40     15.05 o 
   2  10   4      266.58      233.78     13.33 o 
   3  10   4       73.35       73.90      4.54 o 
   4  10   4      185.99      197.42      9.24 o 
   5  10   4        2.23        3.24      1.50 o 
   6  10   4      235.49      205.07     12.10 o 
   7  10   4      531.81      504.91     28.67 o 
   8  10   4      129.50      131.61      8.44 o 
   9  10   4      111.26      105.45      7.29 o 
  10  10   4       25.09       32.10      4.06 o 
  11  10   4       61.38       68.69      8.32 o 
 -11  11   4       32.22       46.07      6.51 o 
 -10  11   4       36.80       47.14      4.55 o 
  -9  11   4      454.46      499.86     24.43 o 
  -8  11   4      131.78      146.48     13.20 o 
  -7  11   4      178.75      148.11      9.13 o 
  -6  11   4      230.24      254.96     13.78 o 
  -5  11   4      145.63      134.54     10.15 o 
  -4  11   4       46.14       38.47      3.89 o 
  -3  11   4     1889.10     1779.70    139.58 o 
  -2  11   4       28.19       34.19      3.21 o 
  -1  11   4      731.03      705.50     55.54 o 
   0  11   4      195.98      178.40      7.48 o 
   1  11   4      765.28      719.51     59.65 o 
   2  11   4       27.20       32.96      1.85 o 
   4  11   4       47.00       43.02      2.58 o 
   5  11   4      148.47      146.55      7.05 o 
   6  11   4      231.32      227.03     10.64 o 
   7  11   4      185.46      190.22     11.43 o 
   8  11   4      134.21      156.93      9.82 o 
   9  11   4      456.59      492.16     28.30 o 
  10  11   4       35.95       34.20      5.43 o 
 -10  12   4        9.68        7.44      3.01 o 
  -9  12   4       18.17       25.14      2.80 o 
  -8  12   4      103.25      104.98     12.97 o 
  -7  12   4       41.42       40.83      4.95 o 
  -6  12   4      185.16      170.25     10.26 o 
  -5  12   4       21.58       23.70      2.06 o 
  -4  12   4      377.69      395.72     22.38 o 
  -3  12   4        7.74        7.77      1.31 o 
  -2  12   4       24.85       21.40      1.74 o 
  -1  12   4      240.19      211.29     10.39 o 
   0  12   4       56.34       46.39      2.73 o 
   1  12   4      238.76      227.43      9.42 o 
   2  12   4       24.93       22.98      1.51 o 
   3  12   4        7.52        6.56      1.09 o 
   4  12   4      364.98      346.46     15.83 o 
   5  12   4       21.00       22.91      3.94 o 
   6  12   4      189.87      192.21      9.16 o 
   7  12   4       43.08       38.39      3.65 o 
   8  12   4      108.23      133.45      8.55 o 
   9  12   4       17.74       18.65      3.24 o 
  10  12   4        9.64       13.30      3.32 o 
 -10  13   4       39.54       47.63      4.69 o 
  -9  13   4       92.24      112.26      6.41 o 
  -8  13   4        5.09        5.30      3.17 o 
  -7  13   4       70.94       72.69      4.42 o 
  -6  13   4       82.45       89.12      7.37 o 
  -5  13   4      197.39      171.21     10.18 o 
  -4  13   4      115.10      101.31     11.29 o 
  -3  13   4      150.36      162.03     12.83 o 
  -2  13   4       77.04       69.87      3.84 o 
  -1  13   4       68.64       64.28      5.29 o 
   0  13   4      200.41      180.36      8.97 o 
   1  13   4       71.10       69.01      3.78 o 
   2  13   4       76.18       73.04      4.08 o 
   3  13   4      156.60      161.52     11.82 o 
   4  13   4      120.66      109.55      8.74 o 
   5  13   4      204.25      214.57     11.73 o 
   6  13   4       78.38       65.86      8.77 o 
   7  13   4       69.78       63.96      4.83 o 
   8  13   4        4.85        5.56      3.66 o 
   9  13   4       91.74      105.56      7.35 o 
  10  13   4       38.72       39.71     11.18 o 
 -10  14   4       70.78       70.89      8.40 o 
  -9  14   4       13.18       12.58      2.84 o 
  -8  14   4       49.26       57.52      4.40 o 
  -7  14   4       82.94       94.84      7.20 o 
  -6  14   4        3.44        3.51      3.98 o 
  -5  14   4      291.93      318.25     25.89 o 
  -4  14   4       86.25       79.34      6.81 o 
  -3  14   4      164.96      182.13     10.67 o 
  -2  14   4      200.97      173.11     10.11 o 
  -1  14   4      255.50      230.66     12.43 o 
   0  14   4       43.55       41.41      2.66 o 
   1  14   4      264.10      238.48     11.65 o 
   2  14   4      209.96      218.26     12.61 o 
   3  14   4      158.19      165.91     13.29 o 
   4  14   4       88.72       91.05      5.06 o 
   5  14   4      278.36      256.33     14.99 o 
   6  14   4        3.29        1.80      1.96 o 
   7  14   4       79.11       72.70      5.32 o 
   8  14   4       47.21       41.31      4.07 o 
   9  14   4       12.76       10.57      3.22 o 
  10  14   4       69.92       73.90      6.19 o 
 -10  15   4        1.26        3.62      3.36 o 
  -9  15   4       40.35       51.77      4.04 o 
  -8  15   4       48.74       59.18      9.33 o 
  -7  15   4       35.83       42.67      3.27 o 
  -6  15   4       17.13       20.71      2.23 o 
  -5  15   4      322.44      320.89     15.85 o 
  -4  15   4       73.83       77.83      5.84 o 
  -3  15   4      502.73      496.88     23.97 o 
  -2  15   4       23.98       22.80      1.99 o 
  -1  15   4      314.82      294.38     14.31 o 
   0  15   4        9.36       10.21      1.43 o 
   1  15   4      311.91      295.54     14.54 o 
   2  15   4       25.04       21.58      2.75 o 
   3  15   4      502.55      518.51     25.09 o 
   4  15   4       76.23       75.13      4.37 o 
   5  15   4      327.05      343.55     17.01 o 
   6  15   4       16.29       18.26      3.78 o 
   7  15   4       34.80       39.38      3.85 o 
   8  15   4       49.55       54.89      4.68 o 
   9  15   4       40.40       49.38      4.87 o 
  10  15   4        1.23       -0.35      6.98 o 
  -9  16   4       15.02       18.36      3.34 o 
  -8  16   4       48.18       53.01      7.01 o 
  -7  16   4        5.07        4.79      2.00 o 
  -6  16   4       51.85       46.23      3.21 o 
  -5  16   4       84.00       88.90      5.02 o 
  -4  16   4       94.19       81.58      9.06 o 
  -3  16   4      120.78      119.43      6.47 o 
  -2  16   4      121.52      104.25      5.58 o 
  -1  16   4        4.70        2.17      1.25 o 
   0  16   4       12.27       15.99      2.97 o 
   1  16   4        4.70        4.46      1.32 o 
   2  16   4      124.51      117.37      6.19 o 
   3  16   4      118.26      111.34      6.05 o 
   4  16   4       98.17       87.23      8.05 o 
   5  16   4       82.80       90.41      6.23 o 
   6  16   4       50.85       43.31      3.78 o 
   7  16   4        5.16        2.10      2.20 o 
   8  16   4       50.45       52.70      4.71 o 
   9  16   4       14.50       18.08      3.44 o 
  -9  17   4       71.88       89.45      9.50 o 
  -8  17   4        9.19        3.75      3.20 o 
  -7  17   4        3.52        4.52      1.96 o 
  -6  17   4       57.45       57.94      6.34 o 
  -5  17   4       55.99       53.02      5.29 o 
  -4  17   4      175.75      158.65      8.20 o 
  -3  17   4       47.49       40.21      3.56 o 
  -2  17   4       79.64       75.92      5.03 o 
  -1  17   4       42.67       40.32      5.39 o 
   0  17   4      900.42      834.06     40.12 o 
   1  17   4       40.68       38.62      4.59 o 
   2  17   4       82.99       84.40      6.63 o 
   3  17   4       45.17       49.87      3.63 o 
   4  17   4      178.64      173.17      8.98 o 
   5  17   4       53.41       52.61      8.53 o 
   6  17   4       60.23       65.43      4.87 o 
   7  17   4        3.48        0.50      2.48 o 
   8  17   4        8.93        3.68      4.20 o 
   9  17   4       69.24       61.81      6.96 o 
  -9  18   4       40.27       38.69      6.00 o 
  -8  18   4       27.21       26.25      4.95 o 
  -7  18   4        5.02        5.33      3.09 o 
  -6  18   4      138.26      139.34      7.47 o 
  -5  18   4       11.52       11.46      2.02 o 
  -4  18   4       15.16       17.44      3.18 o 
  -3  18   4       64.11       57.25      3.61 o 
  -2  18   4      113.30      104.67      6.22 o 
  -1  18   4       74.05       72.41      5.43 o 
   0  18   4      125.86      122.17      8.22 o 
   1  18   4       76.09       78.32      7.30 o 
   2  18   4      108.08       97.35      9.34 o 
   3  18   4       66.94       68.09      6.16 o 
   4  18   4       15.89       16.76      4.60 o 
   5  18   4       12.05       12.22      2.15 o 
   6  18   4      137.72      142.80      7.83 o 
   7  18   4        5.27       10.18      2.69 o 
   8  18   4       27.41       33.53      3.87 o 
   9  18   4       38.31       30.36      4.25 o 
  -8  19   4       23.45       18.49      4.44 o 
  -7  19   4      132.14      134.11     12.28 o 
  -6  19   4        6.65        6.42      2.07 o 
  -5  19   4      128.78      117.76      6.41 o 
  -4  19   4       13.28       12.14      2.00 o 
  -3  19   4      138.72      136.35      7.21 o 
  -2  19   4       89.20       77.62      5.89 o 
  -1  19   4      254.21      221.24     11.16 o 
   0  19   4      175.23      180.42      9.22 o 
   1  19   4      262.79      239.60     11.83 o 
   2  19   4       85.95       72.16      4.38 o 
   3  19   4      139.73      152.57      7.99 o 
   4  19   4       12.89       12.64      2.17 o 
   5  19   4      128.60      134.14      7.40 o 
   6  19   4        6.94        6.52      2.25 o 
   7  19   4      131.88      135.97      9.26 o 
   8  19   4       24.09       23.36      3.50 o 
  -8  20   4       28.68       30.54      5.75 o 
  -7  20   4       38.14       46.55      6.33 o 
  -6  20   4       45.37       46.14      6.08 o 
  -5  20   4       78.86       83.25      6.60 o 
  -4  20   4       18.62       18.33      2.75 o 
  -3  20   4       55.54       53.87      7.22 o 
  -2  20   4      118.19      108.41      5.87 o 
  -1  20   4       16.60       12.56      1.92 o 
   0  20   4        1.13        4.87      1.68 o 
   1  20   4       15.87       18.72      2.95 o 
   2  20   4      113.88      106.88      8.41 o 
   3  20   4       57.51       64.06      7.74 o 
   4  20   4       19.51       16.71      2.97 o 
   5  20   4       75.21       79.36     15.05 o 
   6  20   4       47.56       44.48      3.58 o 
   7  20   4       37.02       38.41      6.07 o 
   8  20   4       30.07       35.77      4.27 o 
  -8  21   4       17.14       14.68      5.11 o 
  -7  21   4        0.25       -3.98      3.98 o 
  -6  21   4       27.77       28.70      5.00 o 
  -5  21   4      235.52      258.98     21.78 o 
  -4  21   4       83.93       78.04      7.92 o 
  -3  21   4      299.32      263.12     21.86 o 
  -2  21   4       56.07       47.97      3.33 o 
  -1  21   4      112.43      121.25      6.58 o 
   0  21   4      147.72      130.75      6.97 o 
   1  21   4      114.33      122.04      8.33 o 
   2  21   4       57.68       57.73      3.77 o 
   3  21   4      308.21      296.85     14.80 o 
   4  21   4       86.37       87.78      8.57 o 
   5  21   4      230.68      261.50     18.28 o 
   6  21   4       29.13       30.34      3.27 o 
   7  21   4        0.24       -0.44      2.39 o 
   8  21   4       17.08       28.12      3.52 o 
  -7  22   4       19.54       16.27      4.62 o 
  -6  22   4       33.14       27.02      4.85 o 
  -5  22   4       68.14       71.42      7.66 o 
  -4  22   4      148.48      148.36     13.15 o 
  -3  22   4      126.08      127.30      9.44 o 
  -2  22   4       27.67       19.88      3.96 o 
  -1  22   4       40.62       40.95      3.20 o 
   0  22   4       32.77       33.57      2.82 o 
   1  22   4       40.10       40.38      3.26 o 
   2  22   4       28.46       26.61      3.82 o 
   3  22   4      125.58      129.03      7.11 o 
   4  22   4      148.26      161.46      9.12 o 
   5  22   4       68.05       79.82      5.12 o 
   6  22   4       32.37       27.92      3.33 o 
   7  22   4       18.60       15.36      5.68 o 
  -7  23   4       25.20       15.27      4.90 o 
  -6  23   4        4.51        3.75      4.03 o 
  -5  23   4      260.18      236.28     20.12 o 
  -4  23   4       59.64       63.33      6.92 o 
  -3  23   4       52.86       55.00      6.33 o 
  -2  23   4       54.36       44.85      3.92 o 
  -1  23   4       74.69       62.66      4.74 o 
   0  23   4        0.04       -0.92      1.84 o 
   1  23   4       73.91       71.41      5.72 o 
   2  23   4       52.12       50.03      7.16 o 
   3  23   4       50.36       53.08      4.02 o 
   4  23   4       57.83       74.39      7.19 o 
   5  23   4      265.12      293.71     14.92 o 
   6  23   4        4.40        6.76      2.84 o 
   7  23   4       25.07       25.70      4.28 o 
  -6  24   4       75.12       77.02      8.43 o 
  -5  24   4      241.02      233.60     20.10 o 
  -4  24   4       65.51       55.67      6.61 o 
  -3  24   4        0.32        1.76      3.52 o 
  -2  24   4      110.95      117.31     10.93 o 
  -1  24   4      159.28      161.00     14.30 o 
   0  24   4      110.37      101.97      5.88 o 
   1  24   4      155.53      161.36      9.46 o 
   2  24   4      110.83      120.12      6.80 o 
   3  24   4        0.33       -2.10      2.15 o 
   4  24   4       68.73       69.08      4.60 o 
   5  24   4      239.40      261.64     13.54 o 
   6  24   4       71.50       84.00     11.32 o 
  -5  25   4        8.18        5.36      3.91 o 
  -4  25   4        3.62        2.99      3.78 o 
  -3  25   4        7.36        9.14      3.93 o 
  -2  25   4        4.53       -1.66      3.52 o 
  -1  25   4       47.14       49.59      6.21 o 
   0  25   4       20.76       25.15      5.08 o 
   1  25   4       49.46       69.34      9.11 o 
   2  25   4        4.66        2.35      2.37 o 
   3  25   4        7.48        8.43      2.52 o 
   4  25   4        3.78        2.37      4.02 o 
   5  25   4        7.84       10.43      2.87 o 
  -4  26   4       47.55       53.50      7.12 o 
  -3  26   4        1.29       -3.57      3.63 o 
  -2  26   4       12.08       17.47      4.88 o 
  -1  26   4      388.23      380.35     31.31 o 
   0  26   4        0.79       -0.61      3.73 o 
   1  26   4      388.92      383.77     31.64 o 
   2  26   4       12.06       14.63      4.32 o 
   3  26   4        1.26        1.82      3.36 o 
   4  26   4       49.15       52.83      4.84 o 
  -3  27   4        0.89        2.17      4.60 o 
  -2  27   4        8.92        9.45      4.29 o 
  -1  27   4       70.26       83.73      8.76 o 
   0  27   4       46.30       49.21      6.56 o 
   1  27   4       70.68       86.72      9.07 o 
   2  27   4        8.66       11.18      4.32 o 
   3  27   4        0.93       -3.57      4.29 o 
  -2  28   4       51.98       73.06      8.20 o 
  -1  28   4      170.20      177.57     15.99 o 
   0  28   4      111.95      114.65     11.31 o 
   1  28   4      168.73      170.25     15.42 o 
   2  28   4       54.38       65.37      7.84 o 
 -11   1   5       62.15       52.73      5.58 o 
 -10   1   5        8.83       10.57      2.82 o 
  -9   1   5       14.85       15.22      3.26 o 
  -7   1   5      589.74      653.36     27.99 o 
  -6   1   5       38.17       39.82      4.25 o 
  -5   1   5       85.91       83.01      3.05 o 
  -4   1   5     1132.65     1469.52     79.12 o 
  -3   1   5      429.56      561.45     30.45 o 
  -2   1   5      447.97      525.10     28.82 o 
  -1   1   5       15.98       20.42      1.81 o 
   0   1   5     1029.09     1153.66     57.77 o 
   1   1   5       16.74       16.90      1.06 o 
   2   1   5      433.98      469.25     33.32 o 
   5   1   5       85.75       64.62      6.40 o 
   6   1   5       39.17       28.90      6.08 o 
   7   1   5      594.11      613.44     48.95 o 
   8   1   5      138.47      108.02     11.34 o 
   9   1   5       14.16       10.45      2.53 o 
  10   1   5        8.79        8.64      2.27 o 
  11   1   5       64.87       59.75      5.71 o 
 -11   2   5        4.21        7.69      4.55 o 
 -10   2   5       39.52       33.66      4.44 o 
  -9   2   5      111.03      150.33     13.28 o 
  -8   2   5      211.54      158.12     13.64 o 
  -6   2   5     1551.84     1690.25    155.44 o 
  -5   2   5      190.17      248.33      9.33 o 
  -4   2   5       61.18       55.38      3.15 o 
  -3   2   5      424.39      468.96     43.54 o 
  -2   2   5      452.57      502.47     18.53 o 
  -1   2   5       13.01       11.10      1.65 o 
   0   2   5       55.17       62.64      2.94 o 
   1   2   5       12.98        8.72      0.72 o 
   2   2   5      447.51      491.30     20.96 o 
   3   2   5      411.42      504.83     25.63 o 
   4   2   5       58.06       67.60      5.04 o 
   6   2   5     1526.33     1552.95     94.70 o 
   7   2   5      353.45      389.38     22.22 o 
   8   2   5      220.32      250.08     14.73 o 
   9   2   5      105.61       77.44     14.58 o 
  10   2   5       41.44       52.83      7.02 o 
  11   2   5        4.17        4.97      3.72 o 
 -11   3   5        2.91        3.57      4.57 o 
 -10   3   5      194.41      219.01     13.25 o 
  -8   3   5      576.60      726.52     40.91 o 
  -7   3   5      135.05      170.98     22.38 o 
  -6   3   5      214.95      249.40     12.97 o 
  -5   3   5       68.42       85.71      9.08 o 
  -4   3   5     1422.54     1720.14     71.12 o 
  -3   3   5      162.39      203.47      8.81 o 
  -2   3   5     2894.59     3384.34    124.37 o 
  -1   3   5     1865.72     1944.91     81.06 o 
   0   3   5      516.08      594.27     24.95 o 
   1   3   5     1855.69     1969.24     72.07 o 
   2   3   5     2916.33     3111.28    114.01 o 
   3   3   5      163.99      184.47      6.99 o 
   4   3   5     1406.33     1669.00     61.62 o 
   5   3   5       65.39       58.81      5.59 o 
   6   3   5      208.85      209.50     10.67 o 
   7   3   5      129.36      112.89      7.16 o 
   8   3   5      568.85      569.83     32.37 o 
   9   3   5      195.98      197.61     14.08 o 
  10   3   5      197.69      218.85     13.24 o 
  11   3   5        2.76        1.63      3.73 o 
 -11   4   5       28.54       35.93      6.18 o 
 -10   4   5       15.65       21.12      4.52 o 
  -9   4   5       22.71       12.75      5.49 o 
  -8   4   5      536.83      487.39     27.73 o 
  -7   4   5       27.01       33.89      5.46 o 
  -6   4   5      758.22      754.78     36.34 o 
  -5   4   5       54.95       70.08      3.36 o 
  -4   4   5      438.20      463.85     35.62 o 
  -3   4   5       19.48       20.42      1.90 o 
  -2   4   5      835.70      921.30     34.15 o 
  -1   4   5      744.92      714.87     54.77 o 
   0   4   5      518.31      594.11     24.95 o 
   1   4   5      711.83      873.39     51.49 o 
   2   4   5      843.88      872.59     31.93 o 
   3   4   5       19.16       21.40      1.25 o 
   4   4   5      417.37      486.17     37.56 o 
   5   4   5       56.15       65.39      6.32 o 
   6   4   5      781.63      857.15     47.97 o 
   7   4   5       25.73       23.99      6.26 o 
   8   4   5      553.25      602.71     34.15 o 
   9   4   5       22.01       14.44      2.94 o 
  10   4   5       15.04       10.17      3.32 o 
  11   4   5       29.30       33.82      4.10 o 
 -11   5   5       27.85       22.19      5.41 o 
 -10   5   5      111.64      148.26     13.53 o 
  -8   5   5      510.50      592.99     28.70 o 
  -7   5   5        5.47        3.53      2.15 o 
  -6   5   5      118.30       94.92      8.43 o 
  -5   5   5       10.33        9.99      1.56 o 
  -4   5   5      131.76      168.95      6.52 o 
  -3   5   5       28.76       45.54      3.51 o 
  -2   5   5      168.86      240.02      9.04 o 
  -1   5   5     1342.35     1287.45     98.24 o 
   0   5   5       10.72        6.90      0.83 o 
   1   5   5     1281.37     1576.64     92.58 o 
   2   5   5      169.43      225.72      8.53 o 
   3   5   5       30.09       38.32      2.60 o 
   4   5   5      134.21      144.84      7.59 o 
   5   5   5       10.06        9.66      1.32 o 
   6   5   5      122.88      131.14      7.64 o 
   7   5   5        5.47        3.14      1.46 o 
   8   5   5      513.05      547.96     33.41 o 
   9   5   5      105.71      131.54      8.49 o 
  10   5   5      108.68      102.97     10.71 o 
  11   5   5       28.15       25.24      3.76 o 
 -10   6   5       31.09       36.11      5.69 o 
  -9   6   5       60.99       63.65      5.90 o 
  -8   6   5       78.82       75.92     10.06 o 
  -7   6   5      193.57      219.15     11.04 o 
  -6   6   5        6.35        4.80      3.51 o 
  -5   6   5      332.84      377.85     18.25 o 
  -4   6   5      103.95      118.27      5.31 o 
  -3   6   5      413.90      463.86     17.22 o 
  -2   6   5      234.84      223.19      8.36 o 
  -1   6   5      348.64      404.45     17.15 o 
   0   6   5       30.05       21.58      1.38 o 
   1   6   5      356.87      356.06     15.21 o 
   2   6   5      230.05      223.58      8.49 o 
   3   6   5      415.86      437.42     16.25 o 
   4   6   5      108.03       86.65      4.74 o 
   5   6   5      330.54      314.83     14.48 o 
   6   6   5        6.08        5.73      1.39 o 
   7   6   5      193.01      203.62      9.71 o 
   8   6   5       81.90       87.86      6.11 o 
   9   6   5       62.74       68.38      5.30 o 
  10   6   5       31.57       33.95      3.93 o 
  11   6   5        6.56        5.82      3.08 o 
 -11   7   5        4.89        5.64      4.34 o 
 -10   7   5       16.47       23.88      4.67 o 
  -9   7   5       39.86       41.96      4.23 o 
  -8   7   5       53.60       51.14      5.36 o 
  -7   7   5      386.12      412.05     20.12 o 
  -6   7   5      471.23      438.14     35.06 o 
  -5   7   5        2.90        1.78      1.13 o 
  -4   7   5       20.10       16.16      1.34 o 
  -3   7   5      112.24      110.33      4.36 o 
  -2   7   5      263.26      227.85     17.80 o 
  -1   7   5      106.23      124.86      5.49 o 
   0   7   5       78.64       65.43      2.66 o 
   1   7   5      110.24      108.57      9.39 o 
   2   7   5      250.37      301.03     15.21 o 
   3   7   5      112.19      107.84      4.81 o 
   4   7   5       19.68       19.18      2.38 o 
   5   7   5        2.88        3.80      1.18 o 
   6   7   5      478.69      481.79     21.99 o 
   7   7   5      388.40      400.10     22.91 o 
   8   7   5       55.82       64.58      6.15 o 
   9   7   5       38.62       37.98      6.91 o 
  10   7   5       16.26       20.58      3.35 o 
  11   7   5        4.68        6.49      3.23 o 
 -11   8   5        4.57       13.33      5.41 o 
 -10   8   5       50.68       54.34      6.92 o 
  -9   8   5       69.64       67.65     14.33 o 
  -8   8   5       60.85       64.73      5.28 o 
  -7   8   5        1.84        1.23      1.60 o 
  -6   8   5       74.09       69.38      9.65 o 
  -5   8   5      154.31      131.56     11.11 o 
  -4   8   5       34.62       31.16      2.55 o 
  -3   8   5      406.75      473.53     28.02 o 
  -2   8   5      518.35      466.09     27.46 o 
  -1   8   5        0.99       -0.56      0.56 o 
   0   8   5      173.92      173.29      6.60 o 
   1   8   5        1.04       -0.34      0.56 o 
   2   8   5      495.01      573.64     34.07 o 
   3   8   5      425.64      335.61     31.66 o 
   4   8   5       33.31       25.87      2.33 o 
   5   8   5      160.74      169.20     10.02 o 
   6   8   5       77.29       82.14      5.49 o 
   7   8   5        1.78        1.74      2.13 o 
   8   8   5       60.68       55.48      4.62 o 
   9   8   5       72.39       84.17      6.08 o 
  10   8   5       51.87       51.95      4.78 o 
  11   8   5        4.79        3.38      3.24 o 
 -10   9   5       27.01       25.56      5.16 o 
  -9   9   5       41.12       52.17      7.57 o 
  -8   9   5       34.04       31.33      4.80 o 
  -7   9   5       14.78        8.30      1.87 o 
  -6   9   5       57.41       85.14      5.62 o 
  -5   9   5      235.04      249.46     16.64 o 
  -4   9   5        2.19        0.95      1.42 o 
  -3   9   5      170.58      152.21      7.55 o 
  -2   9   5      120.73      120.01      8.94 o 
  -1   9   5       69.79       83.81      3.86 o 
   0   9   5     1331.92     1356.04     49.86 o 
   1   9   5       72.64       72.64      6.54 o 
   2   9   5      115.13      113.38      9.42 o 
   3   9   5      167.86      149.89      6.42 o 
   4   9   5        2.26        1.23      0.88 o 
   5   9   5      228.91      214.58     10.01 o 
   6   9   5       54.61       52.49      5.07 o 
   7   9   5       15.52        8.82      2.38 o 
   8   9   5       34.56       30.91      5.86 o 
   9   9   5       39.14       36.64      5.76 o 
  10   9   5       28.17       32.58      4.12 o 
 -10  10   5      229.80      288.32     35.51 o 
  -9  10   5        2.36       -0.24      2.62 o 
  -8  10   5        3.69        1.93      2.66 o 
  -7  10   5       54.49       70.62      8.04 o 
  -6  10   5       57.12       58.23      3.64 o 
  -5  10   5       38.46       41.19      4.41 o 
  -4  10   5       13.04       15.52      1.99 o 
  -2  10   5       42.58       46.51      4.03 o 
  -1  10   5       11.76       11.44      1.39 o 
   0  10   5      341.89      337.36     20.51 o 
   1  10   5       12.21       15.35      1.33 o 
   2  10   5       41.46       49.71      2.50 o 
   3  10   5      106.64      122.45      5.35 o 
   4  10   5       13.37       10.87      1.23 o 
   5  10   5       36.57       35.93      3.82 o 
   6  10   5       56.28       51.77      3.10 o 
   7  10   5       52.13       53.71      4.34 o 
   8  10   5        3.84        1.30      2.38 o 
   9  10   5        2.42       -2.22      2.59 o 
  10  10   5      224.07      247.42     15.08 o 
 -10  11   5       21.63       20.87      3.69 o 
  -9  11   5       33.41       42.57      4.48 o 
  -8  11   5      109.69      128.16     19.53 o 
  -7  11   5      232.85      249.51     19.08 o 
  -6  11   5       90.01       93.27      6.62 o 
  -5  11   5       15.20       19.59      2.20 o 
  -4  11   5       36.25       33.08      2.72 o 
  -3  11   5       83.42       85.94      4.59 o 
  -2  11   5      289.33      230.46     18.51 o 
  -1  11   5      647.59      667.36     39.59 o 
   0  11   5       19.60       20.48      2.01 o 
   1  11   5      663.11      556.88     26.50 o 
   2  11   5      301.35      264.25     31.70 o 
   3  11   5       83.06       93.94      4.27 o 
   4  11   5       34.67       33.94      3.16 o 
   5  11   5       15.09       17.55      1.84 o 
   6  11   5       90.54       86.58      4.53 o 
   7  11   5      238.44      246.51     14.56 o 
   8  11   5      105.04       91.93      9.63 o 
   9  11   5       34.92       42.89      6.03 o 
  10  11   5       22.63       28.48      3.90 o 
 -10  12   5       25.01       28.10      4.19 o 
  -9  12   5       66.29       75.94      7.44 o 
  -8  12   5       16.89       19.17      3.27 o 
  -7  12   5      140.44      152.19     24.50 o 
  -6  12   5      134.17      131.66      8.81 o 
  -5  12   5      254.43      309.42     25.20 o 
  -4  12   5      298.72      316.79     15.30 o 
  -3  12   5       53.04       64.27      7.18 o 
  -2  12   5      188.33      180.44     12.94 o 
  -1  12   5      278.98      267.69     15.21 o 
   0  12   5       35.23       31.38      1.83 o 
   1  12   5      268.61      270.59     13.19 o 
   2  12   5      182.69      185.74      7.90 o 
   3  12   5       50.82       61.25      3.05 o 
   4  12   5      293.96      313.78     13.11 o 
   5  12   5      246.08      271.41     11.42 o 
   6  12   5      133.80      133.05      6.58 o 
   7  12   5      134.61      120.56      7.77 o 
   8  12   5       16.13       15.36      3.08 o 
   9  12   5       64.09       56.38      4.97 o 
  10  12   5       23.89       18.87      3.72 o 
 -10  13   5        1.14        2.38      4.11 o 
  -9  13   5       18.41       13.79      3.25 o 
  -8  13   5       43.24       43.48      4.52 o 
  -7  13   5      224.87      238.01     18.40 o 
  -6  13   5       64.82       72.91     13.39 o 
  -5  13   5       68.81       64.51     14.67 o 
  -4  13   5       39.45       39.98      3.61 o 
  -3  13   5      684.16      825.16     76.45 o 
  -2  13   5       39.15       36.51      2.50 o 
  -1  13   5       13.28       10.56      1.71 o 
   0  13   5      316.87      363.76     17.65 o 
   1  13   5       12.64       12.01      1.31 o 
   2  13   5       39.11       38.57      2.19 o 
   4  13   5       39.65       44.92      2.53 o 
   5  13   5       71.48       67.49      5.17 o 
   6  13   5       62.30       66.91      7.36 o 
   7  13   5      221.76      212.44     12.76 o 
   8  13   5       43.54       40.93      5.46 o 
   9  13   5       18.55       13.31      3.21 o 
  10  13   5        1.20       -1.40      3.24 o 
  -9  14   5       65.81       68.44      6.04 o 
  -8  14   5       51.25       56.53      7.95 o 
  -7  14   5       62.09       63.62      5.20 o 
  -6  14   5       56.04       67.68     16.98 o 
  -5  14   5      100.58       99.84      6.94 o 
  -4  14   5       66.29       60.51      4.62 o 
  -3  14   5       84.94       82.68      5.89 o 
  -2  14   5      142.06      137.52     19.42 o 
  -1  14   5       35.94       33.01      2.37 o 
   0  14   5       32.00       29.17      2.21 o 
   1  14   5       35.85       32.52      2.34 o 
   2  14   5      147.66      137.85      7.40 o 
   3  14   5       84.49       83.00      3.95 o 
   4  14   5       65.58       62.29      3.18 o 
   5  14   5      102.03      103.88      4.81 o 
   6  14   5       53.35       64.87      7.77 o 
   7  14   5       60.40       58.70      5.34 o 
   8  14   5       50.18       49.15      4.50 o 
   9  14   5       68.76       74.83      5.95 o 
  -9  15   5        7.11        4.23      7.85 o 
  -8  15   5       31.14       30.20      3.87 o 
  -7  15   5      194.74      226.88     19.30 o 
  -6  15   5       36.93       37.44      3.66 o 
  -5  15   5       43.48       35.82      3.72 o 
  -4  15   5      162.70      150.57     11.87 o 
  -3  15   5      124.40      121.91     11.96 o 
  -2  15   5      896.11      846.19     50.84 o 
  -1  15   5      182.90      188.01     27.22 o 
   0  15   5       88.77      109.69      5.78 o 
   1  15   5      191.86      191.30     11.20 o 
   2  15   5      879.85      858.33     41.21 o 
   3  15   5      119.28      127.77      9.06 o 
   4  15   5      164.61      159.55      8.20 o 
   5  15   5       43.34       42.72      3.22 o 
   6  15   5       35.12       38.09      4.72 o 
   7  15   5      185.43      162.50     10.14 o 
   8  15   5       30.73       35.19      5.69 o 
   9  15   5        7.30        6.15      3.35 o 
  -9  16   5       24.06       29.08      4.14 o 
  -7  16   5      134.72      140.11     20.95 o 
  -6  16   5       24.59       21.11      3.18 o 
  -5  16   5       84.44       87.91      9.41 o 
  -4  16   5      231.38      229.49     14.50 o 
  -3  16   5       81.07       79.99     13.34 o 
  -2  16   5       27.44       31.73      3.27 o 
  -1  16   5       55.29       51.94      4.17 o 
   0  16   5        1.49        2.77      1.85 o 
   1  16   5       52.66       53.90      6.28 o 
   2  16   5       28.70       29.25      2.90 o 
   3  16   5       84.86       90.71      7.64 o 
   4  16   5      232.16      247.67     12.41 o 
   5  16   5       85.78       89.92      5.22 o 
   6  16   5       25.78       21.73      2.77 o 
   7  16   5      139.53      147.25      8.09 o 
   8  16   5      163.58      176.48     11.01 o 
   9  16   5       24.32       26.17      3.99 o 
  -9  17   5       15.10       22.61      4.25 o 
  -8  17   5       15.27       15.02      3.77 o 
  -7  17   5       33.55       37.65      4.09 o 
  -6  17   5        7.06        5.89      2.53 o 
  -5  17   5      160.01      158.81     26.14 o 
  -4  17   5       19.26       12.45      4.71 o 
  -3  17   5       68.04       65.78      5.08 o 
  -2  17   5       42.23       42.42      5.35 o 
  -1  17   5       75.51       79.75     10.28 o 
   0  17   5      192.33      178.91     11.51 o 
   1  17   5       78.17       77.30      8.84 o 
   2  17   5       41.11       41.83      3.00 o 
   3  17   5       69.98       71.35      4.29 o 
   4  17   5       18.34       14.62      2.18 o 
   5  17   5      153.62      140.42      8.81 o 
   6  17   5        7.16        7.04      2.73 o 
   7  17   5       33.72       40.92      4.35 o 
   8  17   5       15.42       10.85      3.19 o 
   9  17   5       15.82       24.16      3.97 o 
  -8  18   5        8.85        6.21      3.59 o 
  -7  18   5        3.00        4.34      5.11 o 
  -6  18   5       12.60        6.77      2.67 o 
  -5  18   5       52.32       52.14      6.64 o 
  -4  18   5      159.31      154.90     15.55 o 
  -3  18   5       14.91       14.69      2.52 o 
  -2  18   5       91.57       88.48      6.33 o 
  -1  18   5      120.20      124.35     20.71 o 
   0  18   5        0.35       -0.98      2.01 o 
   1  18   5      124.60      121.06     11.67 o 
   2  18   5       92.57       96.99      6.91 o 
   3  18   5       15.13       21.17      2.27 o 
   4  18   5      154.89      166.91      8.85 o 
   5  18   5       53.47       55.81      3.87 o 
   6  18   5       12.12       13.58      3.62 o 
   7  18   5        2.86        2.21      2.38 o 
   8  18   5        9.24        7.74      2.87 o 
  -8  19   5        6.65       14.56      5.03 o 
  -7  19   5       51.59       39.78      6.87 o 
  -6  19   5       18.26       19.59      3.17 o 
  -5  19   5        0.20        1.74      5.00 o 
  -4  19   5       57.52       59.69      9.27 o 
  -3  19   5        7.93        4.07      2.41 o 
  -2  19   5        2.74        3.00      2.30 o 
  -1  19   5       67.45       58.25      4.70 o 
   0  19   5      163.39      139.33      9.34 o 
   1  19   5       66.21       62.49      5.06 o 
   2  19   5        2.81        0.17      2.17 o 
   3  19   5        8.32        9.15      2.66 o 
   4  19   5       60.23       58.59      5.72 o 
   5  19   5        0.19        0.20      2.94 o 
   6  19   5       19.12       22.94      3.74 o 
   7  19   5       49.74       51.95      9.00 o 
   8  19   5        6.95       12.39      5.30 o 
  -7  20   5        8.20        9.29      4.67 o 
  -6  20   5       66.64       73.26      5.92 o 
  -5  20   5       30.94       24.04      3.35 o 
  -4  20   5       46.50       42.17      4.11 o 
  -3  20   5       22.19       20.14      5.71 o 
  -2  20   5       18.23       17.64      2.91 o 
  -1  20   5      214.91      232.23     22.28 o 
   0  20   5       44.24       45.04      4.21 o 
   1  20   5      221.24      223.51     16.44 o 
   2  20   5       18.10       17.39      2.93 o 
   3  20   5       23.27       17.36      6.58 o 
   4  20   5       47.86       49.73      4.89 o 
   5  20   5       30.00       23.70      5.23 o 
   6  20   5       63.51       86.94     10.06 o 
   7  20   5        8.59        4.61      3.46 o 
  -7  21   5       11.40        6.77      4.42 o 
  -6  21   5       40.82       41.57      5.92 o 
  -5  21   5       34.41       23.86      3.42 o 
  -4  21   5        6.69        3.73      2.50 o 
  -3  21   5       81.28       81.20      7.15 o 
  -2  21   5       96.73       96.30     13.79 o 
  -1  21   5       32.53       32.00      5.13 o 
   0  21   5       30.42       34.35      3.85 o 
   1  21   5       32.44       36.16      3.96 o 
   2  21   5      101.00       86.78     12.98 o 
   3  21   5       79.36       88.90     11.16 o 
   4  21   5        6.62        7.92      3.18 o 
   5  21   5       32.90       38.36     13.96 o 
   6  21   5       40.52       45.89      8.11 o 
   7  21   5       11.06       12.07      5.83 o 
  -6  22   5        0.63       -4.11      4.11 o 
  -5  22   5       13.73       13.46      4.42 o 
  -4  22   5       60.00       56.37      5.21 o 
  -3  22   5       27.46       28.14      3.58 o 
  -2  22   5       79.32       80.41     10.94 o 
  -1  22   5       11.83        5.07      2.64 o 
   0  22   5      186.78      190.61     12.54 o 
   1  22   5       11.48       15.00      3.22 o 
   2  22   5       75.83       88.45     22.27 o 
   3  22   5       28.46       32.82      5.78 o 
   4  22   5       61.99       64.05      5.71 o 
   5  22   5       13.38       16.27      3.68 o 
   6  22   5        0.66       -1.82      3.37 o 
   7  22   5        4.16        0.36      4.67 o 
  -6  23   5        1.32        8.91      4.44 o 
  -5  23   5        8.21        7.56      3.86 o 
  -4  23   5       77.62       78.96      8.40 o 
  -3  23   5       11.25        5.79      2.89 o 
  -2  23   5      157.91      172.73     18.50 o 
  -1  23   5       77.29       83.42      6.37 o 
   0  23   5      362.15      385.41     24.01 o 
   1  23   5       76.51       79.13     12.56 o 
   2  23   5      165.63      154.68     11.78 o 
   3  23   5       11.81        8.41      4.07 o 
   4  23   5       80.26       85.21      6.89 o 
   5  23   5        8.43        9.28      3.65 o 
   6  23   5        1.38        7.85      3.86 o 
  -5  24   5       12.80        7.20      4.44 o 
  -4  24   5      108.67       83.88      8.61 o 
  -3  24   5       28.60       25.23      5.21 o 
  -2  24   5      190.66      194.30     24.80 o 
  -1  24   5       94.97       95.20     14.20 o 
   0  24   5        0.95        3.00      7.29 o 
   1  24   5       97.68       84.77      6.74 o 
   2  24   5      181.73      199.37     29.10 o 
   3  24   5       28.35       28.36      4.21 o 
   4  24   5      111.35      110.14      8.28 o 
   5  24   5       13.03        7.03      3.59 o 
  -4  25   5      109.81      110.59     10.78 o 
  -3  25   5      112.69      127.75     12.10 o 
  -2  25   5       45.07       49.05      6.59 o 
  -1  25   5       96.17      100.10      9.86 o 
   0  25   5       12.58        8.52      3.22 o 
   1  25   5      100.36      100.86      7.63 o 
   2  25   5       45.11       51.79      5.30 o 
   3  25   5      111.64      123.18      9.00 o 
   4  25   5      114.12      122.50      9.07 o 
  -3  26   5       24.22       28.80      5.69 o 
  -2  26   5       25.75       16.01      5.00 o 
  -1  26   5       10.09       14.79      4.44 o 
   0  26   5       15.64       13.30      4.75 o 
   1  26   5       10.29       15.69      4.01 o 
   2  26   5       26.98       23.80      3.81 o 
   3  26   5       25.05       17.64      3.92 o 
  -2  27   5       11.20       14.86      4.80 o 
  -1  27   5       21.09       17.44      4.65 o 
   0  27   5       15.87       14.07      4.57 o 
   1  27   5       22.14       17.77      5.03 o 
   2  27   5       11.67        3.45      3.98 o 
  -8   0   6      230.56      240.29     23.29 o 
  -7   0   6      546.75      747.48     69.48 o 
  -6   0   6       22.84       44.61      5.92 o 
  -5   0   6      401.80      441.03     26.20 o 
  -4   0   6      470.04      596.33     35.50 o 
  -2   0   6      422.91      447.55     26.71 o 
  -1   0   6      469.98      647.17     59.88 o 
   0   0   6      846.33      993.49     91.52 o 
   1   0   6      489.67      419.75     39.07 o 
   5   0   6      402.36      374.43     22.71 o 
   6   0   6       22.77       11.82      2.66 o 
   7   0   6      571.71      195.45     16.39 o 
   9   0   6      305.93      260.41     21.73 o 
  10   0   6       75.39       95.55      9.32 o 
  11   0   6      139.76      156.99     13.97 o 
  -8   1   6      180.80      180.36     12.63 o 
  -7   1   6      240.94      269.35     18.30 o 
  -6   1   6       11.50        8.87      2.32 o 
  -5   1   6      292.98      287.78     14.50 o 
  -4   1   6      277.95      326.28     13.87 o 
  -3   1   6      510.40      575.42     28.90 o 
  -2   1   6      865.99      886.79     43.98 o 
  -1   1   6      267.05      241.43     12.14 o 
   0   1   6      223.89      259.70     17.31 o 
   1   1   6      254.28      325.66     30.46 o 
   2   1   6      857.33      876.21     37.14 o 
   3   1   6      526.67      530.35     41.90 o 
   4   1   6      282.49      284.14     12.14 o 
   5   1   6      287.64      258.65     16.19 o 
   6   1   6       10.94        1.81      2.43 o 
   8   1   6      173.50      149.25      9.25 o 
   9   1   6       89.67       88.58      8.76 o 
  10   1   6       11.89        6.43      2.48 o 
  11   1   6       88.62       76.00      5.59 o 
  -9   2   6        6.77        8.32      3.57 o 
  -8   2   6        4.73        8.55      3.63 o 
  -7   2   6      213.19      210.10     14.51 o 
  -6   2   6       92.65      105.94     12.01 o 
  -5   2   6       20.67       22.28      2.18 o 
  -4   2   6      186.19      183.70      7.87 o 
  -3   2   6      588.61      604.48     46.45 o 
  -2   2   6       28.14       30.12      2.81 o 
  -1   2   6      275.75      334.56     20.12 o 
   0   2   6       40.05       32.74      1.83 o 
   1   2   6      289.09      271.44     21.32 o 
   2   2   6       29.28       23.14      1.44 o 
   4   2   6      178.26      193.35     26.88 o 
   5   2   6       21.56       19.00      1.81 o 
   6   2   6       88.41       55.97      5.80 o 
   7   2   6      207.95      215.01     14.16 o 
   8   2   6        4.63        1.27      2.16 o 
   9   2   6        6.62        3.78      2.48 o 
  10   2   6       20.60       12.46      3.86 o 
  11   2   6       57.51       54.56      4.68 o 
  -9   3   6       88.25       99.08     10.83 o 
  -8   3   6       85.80       95.73     10.57 o 
  -7   3   6      176.65      207.65     11.05 o 
  -6   3   6      424.86      462.52     23.70 o 
  -5   3   6       11.04       15.41      1.41 o 
  -4   3   6      253.88      247.99      9.39 o 
  -3   3   6       35.31       40.53      2.21 o 
  -2   3   6      644.38      804.93     40.12 o 
  -1   3   6      450.24      564.89     28.40 o 
   0   3   6      224.17      248.70     10.59 o 
   1   3   6      469.32      427.70     31.68 o 
   2   3   6      667.69      643.24     49.54 o 
   3   3   6       35.60       37.44      1.88 o 
   4   3   6      256.92      233.06      8.83 o 
   5   3   6       10.64       13.63      1.90 o 
   6   3   6      436.84      455.90     45.12 o 
   7   3   6      177.95      185.90      8.95 o 
   8   3   6       87.43       93.84      6.37 o 
   9   3   6       92.02       93.71     11.77 o 
  10   3   6       64.84       80.49      6.08 o 
  -9   4   6       66.04       64.32      8.02 o 
  -8   4   6      250.69      301.91     29.09 o 
  -7   4   6       90.40      112.88     13.38 o 
  -6   4   6       47.04       48.91      3.62 o 
  -5   4   6       98.98      105.34      5.67 o 
  -4   4   6      780.17      763.62     44.56 o 
  -3   4   6      414.45      492.62     24.65 o 
  -2   4   6      192.14      197.92      8.50 o 
  -1   4   6     1140.26     1087.94     83.20 o 
   0   4   6        2.60        1.28      0.74 o 
   1   4   6     1096.87     1305.17     64.96 o 
   2   4   6      188.58      188.84      7.24 o 
   3   4   6      426.30      418.90     23.39 o 
   4   4   6      754.23      820.76     48.53 o 
   5   4   6       94.20      118.62      6.46 o 
   6   4   6       44.71       40.75      3.30 o 
   7   4   6       94.54      113.86     10.31 o 
   8   4   6      256.83      292.37     17.07 o 
   9   4   6       64.53       57.99      4.75 o 
  10   4   6       52.94       51.42     12.35 o 
  -9   5   6       17.35       13.48      4.47 o 
  -8   5   6       12.10        8.66      3.06 o 
  -7   5   6      275.32      348.09     36.81 o 
  -6   5   6       83.71       84.84      5.00 o 
  -5   5   6      234.02      263.56     11.42 o 
  -4   5   6      285.09      309.38     30.30 o 
  -3   5   6      429.47      376.54     22.21 o 
  -2   5   6      376.53      411.68     20.80 o 
  -1   5   6      598.73      627.94     26.46 o 
   0   5   6       22.86       28.19      1.71 o 
   1   5   6      611.59      507.76     25.31 o 
   2   5   6      393.53      289.65     17.35 o 
   3   5   6      408.16      461.10     35.72 o 
   4   5   6      298.79      272.48     22.75 o 
   5   5   6      237.36      240.24      9.99 o 
   6   5   6       85.79       75.95      9.82 o 
   7   5   6      268.90      274.51     15.41 o 
   8   5   6       11.47        5.96      4.03 o 
   9   5   6       17.01        7.11      5.21 o 
  10   5   6       13.06       13.27      3.21 o 
  -9   6   6       17.03       23.03      5.03 o 
  -8   6   6       42.94       47.65      7.07 o 
  -5   6   6      404.90      457.34     23.01 o 
  -4   6   6       48.48       47.05      3.05 o 
  -3   6   6       44.44       49.55      2.79 o 
  -2   6   6      519.04      489.96     28.75 o 
  -1   6   6       24.29       25.80      1.67 o 
   0   6   6        3.37        2.84      0.84 o 
   1   6   6       25.31       22.70      3.39 o 
   2   6   6      502.30      574.18     28.77 o 
   3   6   6       45.54       37.56      1.86 o 
   4   6   6       47.99       38.65      2.43 o 
   5   6   6      419.08      324.97     25.41 o 
   6   6   6      220.49      222.16     15.47 o 
   7   6   6      312.46      352.71     20.32 o 
   8   6   6       41.78       38.46     10.39 o 
   9   6   6       16.23       18.82     10.46 o 
  10   6   6        9.84       10.32      2.90 o 
 -10   7   6        6.76        6.51      4.14 o 
  -9   7   6       51.27       55.80      5.08 o 
  -8   7   6       22.67       18.14      3.06 o 
  -6   7   6       19.31       16.98      2.53 o 
  -5   7   6      144.20      143.12     14.23 o 
  -4   7   6       34.97       38.97      2.25 o 
  -3   7   6       67.82       73.17      3.50 o 
  -2   7   6       86.59       75.31     12.03 o 
  -1   7   6      119.34      121.33      5.37 o 
   0   7   6        9.70       11.93      1.10 o 
   1   7   6      118.80      123.39      5.52 o 
   2   7   6       82.41       87.19      4.07 o 
   3   7   6       66.94       65.74      3.69 o 
   4   7   6       35.60       38.01      2.18 o 
   5   7   6      138.50      112.33      9.73 o 
   6   7   6       19.74       14.82      2.62 o 
   7   7   6      139.03      178.60     10.82 o 
   8   7   6       23.74       20.57      6.51 o 
   9   7   6       53.09       67.50      5.38 o 
  10   7   6        6.66        6.09      7.94 o 
 -10   8   6       26.90       32.81      5.92 o 
  -9   8   6       71.99       96.59     18.13 o 
  -8   8   6      134.00      144.83     19.11 o 
  -7   8   6      315.31      301.01     28.93 o 
  -6   8   6       28.64       17.20      3.72 o 
  -5   8   6       19.77       24.18      5.41 o 
  -4   8   6       99.49       91.71      4.28 o 
  -3   8   6      797.25      762.73     37.90 o 
  -2   8   6      227.06      232.57     10.05 o 
  -1   8   6       70.56       81.73      3.81 o 
   0   8   6        1.94        3.64      2.28 o 
   1   8   6       70.49       81.38      4.36 o 
   2   8   6      231.70      194.15     10.32 o 
   3   8   6      774.80      864.17     41.03 o 
   4   8   6       97.24       94.71      5.03 o 
   5   8   6       20.19       20.67      2.15 o 
   6   8   6       27.44       25.12      2.69 o 
   7   8   6      306.52      310.64     14.42 o 
   8   8   6      136.95      156.25      9.84 o 
   9   8   6       68.45       60.04      5.03 o 
  10   8   6       28.16       35.20      5.83 o 
 -10   9   6       69.22       93.03     10.72 o 
  -9   9   6       58.99       59.47      5.82 o 
  -8   9   6       52.32       57.25      7.00 o 
  -6   9   6      132.79      108.63      7.46 o 
  -5   9   6       24.80       23.83      2.81 o 
  -4   9   6      343.17      402.98     38.00 o 
  -3   9   6      687.29      747.54     31.35 o 
  -2   9   6      283.06      235.99     12.04 o 
  -1   9   6      170.45      181.72      7.93 o 
   0   9   6        4.83        4.29      1.13 o 
   1   9   6      169.20      175.86      9.03 o 
   2   9   6      271.09      284.28     13.83 o 
   3   9   6      682.22      719.50     34.22 o 
   5   9   6       25.10       22.65      1.75 o 
   6   9   6      128.38      124.79     10.04 o 
   7   9   6      394.19      398.13     22.91 o 
   8   9   6       52.21       51.98      4.53 o 
   9   9   6       61.74       64.66      5.22 o 
  10   9   6       71.72       85.56      6.47 o 
 -10  10   6       21.66       25.08      4.21 o 
  -9  10   6      149.30      164.05     12.87 o 
  -8  10   6       78.87       90.55     17.82 o 
  -7  10   6      244.71      252.51     33.50 o 
  -5  10   6       49.91       47.24      6.40 o 
  -4  10   6      270.32      288.16     30.20 o 
  -3  10   6      127.72      151.55     10.36 o 
  -2  10   6      185.28      197.09     10.38 o 
  -1  10   6      444.64      367.46     28.52 o 
   0  10   6      321.10      309.42     14.86 o 
   1  10   6      423.34      514.77     30.83 o 
   2  10   6      190.71      174.72     13.69 o 
   3  10   6      133.62      112.14      7.31 o 
   4  10   6      280.83      231.80     11.39 o 
   5  10   6       48.09       48.74      7.39 o 
   6  10   6      582.23      601.20     28.73 o 
   7  10   6      237.95      217.54     13.03 o 
   8  10   6       82.20      101.91      7.01 o 
   9  10   6      150.16      171.37     15.65 o 
  10  10   6       22.68       24.44      5.85 o 
 -10  11   6        3.07       -0.49      3.30 o 
  -9  11   6       67.58       92.01      9.79 o 
  -8  11   6       83.03       99.13      7.32 o 
  -4  11   6      427.89      403.17     24.65 o 
  -3  11   6       75.15       82.69      5.78 o 
  -2  11   6      315.46      366.27     22.10 o 
  -1  11   6      706.08      798.88     61.26 o 
   0  11   6        1.64        1.88      1.99 o 
   1  11   6      740.92      657.18     50.56 o 
   2  11   6      326.24      277.65     16.83 o 
   3  11   6       75.86       79.71      7.01 o 
   4  11   6      420.53      445.24     21.45 o 
   5  11   6      213.84      203.18     10.05 o 
   6  11   6      381.31      378.38     24.92 o 
   7  11   6      253.92      258.04     36.95 o 
   8  11   6       82.83       83.96      8.91 o 
   9  11   6       65.82       78.14      8.66 o 
  10  11   6        2.92       -0.69      5.21 o 
  -9  12   6        5.05       11.83      3.51 o 
  -8  12   6       75.28       88.16      6.77 o 
  -7  12   6       17.71       15.28      3.06 o 
  -6  12   6        0.72        0.08      2.39 o 
  -5  12   6      553.98      626.80     58.50 o 
  -4  12   6      239.78      197.77     19.41 o 
  -3  12   6       91.64      100.97     10.83 o 
  -2  12   6      481.04      443.12     34.29 o 
  -1  12   6      269.75      244.73     11.88 o 
   0  12   6      121.12      125.65      8.37 o 
   1  12   6      268.20      244.66     15.03 o 
   2  12   6      457.81      524.98     31.28 o 
   3  12   6       92.72      102.00      5.49 o 
   4  12   6      228.35      280.06     17.22 o 
   5  12   6      577.12      483.21     45.73 o 
   6  12   6        0.69        0.07      1.51 o 
   7  12   6       17.08       17.48      3.38 o 
   8  12   6       75.80       85.52      9.29 o 
   9  12   6        5.28        5.46      4.62 o 
  -9  13   6        1.58        3.93      3.08 o 
  -8  13   6        9.77        4.33      2.88 o 
  -7  13   6      148.46      156.30     28.69 o 
  -6  13   6        2.59        2.69      2.36 o 
  -5  13   6      179.40      186.79     28.46 o 
  -4  13   6      176.24      152.99     10.00 o 
  -3  13   6       77.86       80.72      9.12 o 
  -2  13   6      785.93      862.29     80.00 o 
   1  13   6      176.03      150.76      9.55 o 
   2  13   6      811.48      656.14     39.06 o 
   3  13   6       80.90       69.53      4.11 o 
   4  13   6      175.11      162.51      8.30 o 
   5  13   6      172.44      186.36     13.30 o 
   6  13   6        2.57        0.40      1.64 o 
   7  13   6      155.61      155.41     20.73 o 
   8  13   6        9.53        0.89      4.14 o 
   9  13   6        1.61        8.61      4.80 o 
  -9  14   6       96.29      105.64     17.72 o 
  -8  14   6       63.76       68.22      5.90 o 
  -7  14   6       59.13       74.45     10.50 o 
  -6  14   6       59.44       59.71      5.34 o 
  -5  14   6      143.88      130.86      8.76 o 
  -4  14   6      151.21      137.97     13.58 o 
  -3  14   6      805.42      922.35     85.52 o 
  -2  14   6      577.34      506.30     30.85 o 
  -1  14   6       67.75       63.22      5.75 o 
   0  14   6       73.86       75.97      4.32 o 
   1  14   6       67.54       69.19      4.04 o 
   2  14   6      563.01      574.75     27.56 o 
   4  14   6      152.60      139.38      7.22 o 
   5  14   6      142.44      143.07      7.52 o 
   6  14   6       56.54       61.44      7.45 o 
   7  14   6       61.89       81.22     11.66 o 
   8  14   6       62.38       78.34     15.97 o 
   9  14   6      100.93      112.92     11.77 o 
  -9  15   6      149.52      180.63     28.32 o 
  -8  15   6        6.31        0.64      2.95 o 
  -7  15   6      215.90      217.48     24.27 o 
  -6  15   6       31.42       35.21      3.89 o 
  -5  15   6       14.00       15.13      2.87 o 
  -4  15   6      140.77      142.74     23.94 o 
  -2  15   6      368.45      354.72     21.76 o 
  -1  15   6      186.15      181.40     20.11 o 
   0  15   6      734.92      719.25     43.41 o 
   1  15   6      180.82      192.11     14.06 o 
   2  15   6      366.27      347.36     16.86 o 
   3  15   6      266.57      295.67     15.53 o 
   4  15   6      137.33      144.09      7.51 o 
   5  15   6       14.32       12.92      2.00 o 
   6  15   6       32.77       25.10      2.47 o 
   7  15   6      209.49      232.37     33.38 o 
   8  15   6        6.32        3.20      3.45 o 
   9  15   6      142.19      154.13     14.89 o 
  -8  16   6       96.39       96.60      7.28 o 
  -7  16   6      175.84      191.46     17.54 o 
  -6  16   6       18.73       23.18      3.25 o 
  -5  16   6      102.11       90.22     17.47 o 
  -4  16   6       29.98       28.71      3.31 o 
  -3  16   6       77.55       65.17      9.61 o 
  -2  16   6      390.51      434.08     34.96 o 
  -1  16   6      526.96      521.65     31.66 o 
   0  16   6      619.00      613.23     37.08 o 
   1  16   6      529.95      511.51     31.09 o 
   2  16   6      377.85      417.56     50.55 o 
   3  16   6       74.04       80.35      6.10 o 
   4  16   6       31.44       29.89      3.71 o 
   5  16   6       97.24       99.78     12.49 o 
   6  16   6       17.83       26.14      3.82 o 
   7  16   6      170.27      205.22     27.88 o 
   8  16   6       94.94      109.49      8.47 o 
  -8  17   6       43.74       43.71      4.93 o 
  -7  17   6        0.41       -2.71      2.71 o 
  -6  17   6        5.13        6.61      2.89 o 
  -5  17   6       22.88       23.21      3.26 o 
  -4  17   6      144.28      151.01     10.41 o 
  -3  17   6        4.29        3.33      4.61 o 
  -2  17   6      211.54      201.09     12.94 o 
  -1  17   6      239.63      207.52     26.05 o 
   0  17   6      406.75      389.29     24.05 o 
   1  17   6      231.72      231.93     25.04 o 
   2  17   6      210.40      208.90     13.45 o 
   3  17   6        4.12        4.69      2.48 o 
   4  17   6      148.90      153.48     16.48 o 
   5  17   6       23.84       16.92      3.43 o 
   6  17   6        4.94        8.09      3.30 o 
   7  17   6        0.43        0.45      3.19 o 
   8  17   6       43.48       49.86      6.70 o 
  -8  18   6        0.81       -0.31      3.22 o 
  -7  18   6       14.21       18.03      3.57 o 
  -6  18   6       17.82       17.45      3.21 o 
  -5  18   6      105.55      104.00     15.87 o 
  -4  18   6       38.09       36.72      3.94 o 
  -3  18   6      200.15      181.00     20.15 o 
  -2  18   6      180.90      190.31     32.10 o 
  -1  18   6       69.90       65.91      5.25 o 
   0  18   6       53.97       48.47      6.95 o 
   1  18   6       70.06       74.04     10.72 o 
   2  18   6      172.37      235.62     23.34 o 
   3  18   6      197.06      189.58     12.48 o 
   4  18   6       38.88       40.17      4.33 o 
   5  18   6      109.82      115.71     18.54 o 
   6  18   6       18.38       12.36      3.41 o 
   7  18   6       14.42       18.82      3.95 o 
   8  18   6        0.79        0.69      5.09 o 
  -7  19   6       42.61       36.18      4.43 o 
  -6  19   6       46.97       50.85      4.81 o 
  -5  19   6       31.19       32.26      3.74 o 
  -4  19   6        1.29        1.91      2.48 o 
  -3  19   6       80.73       73.18      6.26 o 
  -2  19   6       50.34       49.85      8.73 o 
  -1  19   6       64.71       64.40      5.34 o 
   0  19   6       86.48       86.48      7.44 o 
   1  19   6       66.69       71.71      6.98 o 
   2  19   6       47.94       53.85      8.54 o 
   3  19   6       76.94       86.80     20.36 o 
   4  19   6        1.29       -0.70      2.79 o 
   5  19   6       31.28       33.90      4.23 o 
   6  19   6       47.13       51.92      5.35 o 
   7  19   6       41.81       48.68      8.47 o 
  -7  20   6      119.64      158.87     10.91 o 
  -6  20   6       96.77       85.78     12.03 o 
  -5  20   6        0.77       -2.91      2.91 o 
  -4  20   6       15.13       13.36      3.03 o 
  -3  20   6      186.23      201.33     25.20 o 
  -2  20   6       90.80       76.61     14.82 o 
  -1  20   6       36.28       27.89      8.78 o 
   0  20   6      258.97      255.55     16.25 o 
   1  20   6       35.32       31.45      3.83 o 
   2  20   6       86.68       91.39     13.02 o 
   3  20   6      195.32      197.22     25.10 o 
   4  20   6       14.73       21.14      3.82 o 
   5  20   6        0.80        2.03      3.23 o 
   6  20   6      100.16      105.78     10.48 o 
   7  20   6      119.92      162.77     20.63 o 
  -6  21   6       17.70       16.58      3.58 o 
  -5  21   6       51.15       52.99     11.58 o 
  -4  21   6       51.51       47.02      7.66 o 
  -3  21   6       47.04       37.15      4.08 o 
  -2  21   6       85.56       89.71     12.98 o 
  -1  21   6       25.95       24.01      5.49 o 
   0  21   6      242.33      249.05     15.94 o 
   1  21   6       24.80       29.80      9.72 o 
   2  21   6       89.55       77.11      6.01 o 
   3  21   6       45.82       52.79      5.14 o 
   4  21   6       49.56       53.22      5.46 o 
   5  21   6       48.92       55.48      6.69 o 
   6  21   6       18.31       11.84      3.69 o 
  -6  22   6       23.62       20.89      5.26 o 
  -5  22   6       36.26       34.13      4.32 o 
  -4  22   6       41.20       47.10      4.67 o 
  -3  22   6       18.67       13.92      3.05 o 
  -2  22   6       54.52       49.35      4.75 o 
  -1  22   6       41.09       44.86      4.74 o 
   0  22   6      221.34      235.85     15.27 o 
   1  22   6       42.90       39.31      6.50 o 
   2  22   6       52.41       49.04     11.63 o 
   3  22   6       17.82       17.44      3.49 o 
   4  22   6       43.21       35.44      9.73 o 
   5  22   6       36.35       39.35      5.03 o 
   6  22   6       24.18       32.45      4.92 o 
  -5  23   6       10.66        6.08      4.72 o 
  -4  23   6       36.69       37.29      4.26 o 
  -3  23   6       16.03       13.63      3.25 o 
  -2  23   6       78.37       79.64      6.34 o 
  -1  23   6       66.80       64.07      5.56 o 
   0  23   6      101.02      103.84      7.73 o 
   1  23   6       65.97       71.28      6.03 o 
   2  23   6       79.45       89.04      6.90 o 
   3  23   6       15.58        8.63      3.42 o 
   4  23   6       36.84       45.24      5.19 o 
   5  23   6       10.45       12.00      3.97 o 
  -4  24   6       22.91       20.63      4.88 o 
  -3  24   6       12.06       13.42      3.52 o 
  -2  24   6      105.02      107.79     12.70 o 
  -1  24   6       42.11       51.64     15.62 o 
   0  24   6        9.82       16.06      3.53 o 
   1  24   6       43.74       43.43      4.74 o 
   2  24   6      101.34      127.67     20.58 o 
   3  24   6       12.36       13.49      3.72 o 
   4  24   6       21.87       21.99      8.17 o 
  -3  25   6        6.50       15.81      5.34 o 
  -2  25   6       26.37       32.98      6.49 o 
  -1  25   6       34.29       41.68      4.74 o 
   0  25   6       19.04       21.07      4.02 o 
   1  25   6       35.40       31.53      4.45 o 
   2  25   6       26.04       34.64      4.72 o 
   3  25   6        6.62        7.59      6.46 o 
  -2  26   6       81.52       81.71      8.91 o 
  -1  26   6       35.35       33.79      7.81 o 
   0  26   6        1.14        0.45      4.84 o 
   1  26   6       35.13       50.38      7.07 o 
   2  26   6       82.77       87.35      7.40 o 
  -9   1   7       10.89       10.72      4.09 o 
  -8   1   7        1.04        1.57      2.37 o 
  -7   1   7       69.93       71.77      5.97 o 
  -6   1   7       27.11       28.90      6.32 o 
  -5   1   7        3.19        4.17      1.98 o 
  -4   1   7       81.05      101.12      4.70 o 
  -2   1   7       16.21       10.13      1.24 o 
  -1   1   7        8.37       14.91      1.96 o 
   0   1   7       16.66       22.42      2.07 o 
   1   1   7        8.48       10.09      1.81 o 
   2   1   7       15.45       21.44      2.49 o 
   3   1   7      439.67      448.09     29.61 o 
   4   1   7       84.47       71.89      5.62 o 
   5   1   7        3.32        8.12      4.94 o 
   6   1   7       26.59       31.09      3.37 o 
   7   1   7       70.15       54.13      7.58 o 
   9   1   7       11.41       12.84      3.68 o 
  -9   2   7        0.10       -3.35      3.35 o 
  -8   2   7      205.00      217.47     15.13 o 
  -7   2   7       89.53       99.95      7.66 o 
  -6   2   7      355.42      325.03     21.89 o 
  -5   2   7       95.86      114.41      6.31 o 
  -4   2   7       48.62       61.21      3.09 o 
  -3   2   7       96.75       92.98      7.86 o 
  -2   2   7      425.61      364.07     18.07 o 
  -1   2   7       40.76       30.52      2.31 o 
   0   2   7      264.00      270.24     13.80 o 
   1   2   7       38.88       45.57      2.99 o 
   2   2   7      408.42      470.52     23.79 o 
   3   2   7      101.17       66.17      5.17 o 
   4   2   7       49.20       49.36      4.24 o 
   5   2   7       99.42       72.01      5.63 o 
   6   2   7      343.21      344.91     17.63 o 
   7   2   7       91.35       80.21      4.95 o 
   8   2   7      198.52       40.22      5.36 o 
   9   2   7        0.11       -3.91      3.91 o 
  10   2   7      132.89      126.48     11.44 o 
  -9   3   7       29.61       33.76      6.00 o 
  -8   3   7       70.29       77.86      9.22 o 
  -7   3   7       36.24       40.47      4.76 o 
  -6   3   7      127.33      142.55     10.22 o 
  -5   3   7      502.53      468.10     23.20 o 
  -4   3   7      130.60      146.50      6.49 o 
  -3   3   7       89.87       72.66      4.24 o 
  -2   3   7      134.07      138.72      7.35 o 
  -1   3   7       82.74       74.40      4.28 o 
   0   3   7      111.53      131.25      7.02 o 
   1   3   7       79.67       95.23      5.30 o 
   2   3   7      135.76      130.17      7.01 o 
   3   3   7       86.82       94.73      5.30 o 
   4   3   7      128.55      152.71      8.12 o 
   5   3   7      480.75      545.35     27.55 o 
   6   3   7      132.80      105.72     14.06 o 
   7   3   7       35.09       35.33      6.60 o 
   8   3   7       66.76       28.14      4.67 o 
   9   3   7       30.69       31.10      5.34 o 
  10   3   7      164.00      175.97     15.93 o 
  -9   4   7       81.39       83.53      9.70 o 
  -8   4   7       29.83       44.13      6.74 o 
  -7   4   7       63.96       56.13      5.02 o 
  -6   4   7      614.56      620.55     40.92 o 
  -5   4   7      195.97      222.10     11.54 o 
  -4   4   7      122.76      139.40      8.91 o 
  -3   4   7       27.53       30.26      2.38 o 
  -2   4   7      153.22      165.64      8.67 o 
  -1   4   7      194.83      230.50     11.89 o 
   0   4   7     2026.61     2011.86     99.18 o 
   1   4   7      204.25      164.74     15.01 o 
   2   4   7      158.38      117.61      6.31 o 
   3   4   7       28.24       25.22      2.18 o 
   4   4   7      127.17      111.08      6.59 o 
   5   4   7      198.76      184.59      9.19 o 
   6   4   7      624.34      549.30     42.70 o 
   7   4   7       64.16       39.39      7.26 o 
   8   4   7       30.07       16.06      3.93 o 
   9   4   7       79.95       72.85      7.99 o 
  10   4   7       48.97       58.12      7.76 o 
 -10   5   7        1.67        1.10      4.03 o 
  -9   5   7       33.27       44.43      6.89 o 
  -8   5   7        0.50       -1.43      4.01 o 
  -7   5   7      108.57       97.42     10.80 o 
  -6   5   7      643.09      593.24     39.07 o 
  -5   5   7      129.39      140.12      7.53 o 
  -4   5   7      165.14      122.70     12.59 o 
  -3   5   7      186.42      208.47     10.76 o 
  -2   5   7       68.29       80.95      4.62 o 
  -1   5   7      367.42      387.26     19.54 o 
   0   5   7      806.96      808.81     40.19 o 
   1   5   7      376.33      310.76     15.71 o 
   2   5   7       67.38       76.53      4.46 o 
   3   5   7      195.21      148.61     14.06 o 
   4   5   7      157.05      178.47     11.27 o 
   5   5   7      133.81      118.98     13.17 o 
   6   5   7      625.78      641.15     30.54 o 
   8   5   7        0.52       -0.64      3.78 o 
   9   5   7       32.36       22.27      4.67 o 
  10   5   7        1.64       18.03      5.23 o 
 -10   6   7        6.39        7.94      4.26 o 
  -9   6   7        9.67       14.66      5.03 o 
  -8   6   7      286.54      337.38     32.56 o 
  -7   6   7       61.53       58.81      7.48 o 
  -6   6   7      225.89      251.72     17.15 o 
  -5   6   7       19.23       29.65      2.83 o 
  -4   6   7       50.82       43.27      2.93 o 
  -3   6   7        4.48        6.14      1.39 o 
  -2   6   7     1137.70     1085.25     53.78 o 
  -1   6   7      323.17      378.65     19.24 o 
   0   6   7        0.00        0.63      1.18 o 
   1   6   7      338.28      264.70     18.91 o 
   2   6   7     1122.01     1172.91     69.50 o 
   3   6   7        4.62        4.44      1.36 o 
   4   6   7       48.32       50.63      4.21 o 
   5   6   7       18.33       25.34      4.67 o 
   6   6   7      228.85      228.43     12.68 o 
   7   6   7       59.85       63.67      4.88 o 
   8   6   7      283.58      278.65     18.81 o 
   9   6   7        9.61        9.37      4.55 o 
  10   6   7        6.68       14.89      4.95 o 
 -10   7   7       14.11       12.92      4.83 o 
  -9   7   7        4.59        5.39      4.52 o 
  -8   7   7      415.43      392.05     37.51 o 
  -7   7   7      157.76      191.19     19.13 o 
  -6   7   7      173.07      161.23     16.34 o 
  -5   7   7      419.32      388.57     21.79 o 
  -4   7   7       98.16       98.88      5.50 o 
  -3   7   7       59.72       58.12      3.59 o 
  -2   7   7     1144.49     1000.94     49.62 o 
  -1   7   7      463.76      418.93     20.86 o 
   0   7   7        3.76        1.07      1.21 o 
   1   7   7      454.69      497.97     29.87 o 
   2   7   7     1104.34     1208.21     57.15 o 
   3   7   7       58.43       56.61      4.95 o 
   4   7   7       99.84       90.98      4.94 o 
   5   7   7      399.23      475.86     28.68 o 
   6   7   7      167.15      188.37     11.99 o 
   7   7   7      164.00      142.23     11.43 o 
   9   7   7        4.63        7.10      4.34 o 
  10   7   7       14.72       31.54      6.26 o 
  -9   8   7        0.16       -4.11      4.11 o 
  -8   8   7      730.55      955.47     88.86 o 
  -7   8   7       59.64       76.22      9.04 o 
  -6   8   7      464.99      541.94     50.92 o 
  -5   8   7      209.02      248.97     16.92 o 
  -4   8   7      107.99      137.99      7.42 o 
  -3   8   7       75.32       88.57      5.03 o 
  -2   8   7      817.59     1016.91     50.63 o 
  -1   8   7      705.06      761.32     37.99 o 
   0   8   7      509.23      508.03     24.05 o 
   1   8   7      723.20      646.64     38.43 o 
   2   8   7      854.22      672.04     39.93 o 
   3   8   7       78.90       67.72      6.50 o 
   4   8   7      113.16      100.68      7.10 o 
   5   8   7      218.24      199.55     17.03 o 
   7   8   7       61.81       60.16      5.50 o 
   9   8   7        0.15       -3.96      4.44 o 
  -9   9   7       18.60       18.74      5.67 o 
  -8   9   7       31.28       33.81      6.21 o 
  -7   9   7      187.29      217.90     21.53 o 
  -6   9   7       56.40       54.14      7.20 o 
  -5   9   7       49.77       38.33      5.85 o 
  -4   9   7      830.14      882.14     43.91 o 
  -3   9   7       42.31       32.58      2.50 o 
  -2   9   7      749.19      619.70     30.63 o 
  -1   9   7      553.97      469.06     36.36 o 
   0   9   7      668.03      610.61     36.17 o 
   1   9   7      527.36      603.76     46.58 o 
   2   9   7      713.16      856.27     50.93 o 
   3   9   7       40.26       35.41      4.43 o 
   4   9   7      868.37      600.39     46.37 o 
   5   9   7       47.29       57.78      4.49 o 
   6   9   7       54.17       57.29      6.20 o 
   7   9   7      191.00      199.30     15.84 o 
   8   9   7       29.98       40.64      4.55 o 
   9   9   7       19.44       18.60      5.40 o 
  -9  10   7       15.46       13.74      5.23 o 
  -8  10   7        7.62        7.28      4.42 o 
  -7  10   7       59.70       53.22      7.12 o 
  -6  10   7       12.18       10.75      4.14 o 
  -5  10   7      300.98      254.62     24.69 o 
  -4  10   7      187.14      140.16     14.40 o 
  -3  10   7     1666.63     1816.06    106.03 o 
  -2  10   7        9.46        8.94      1.62 o 
  -1  10   7      234.92      253.10     12.28 o 
   0  10   7      252.53      257.39     12.90 o 
   1  10   7      239.70      236.49     15.76 o 
   2  10   7        9.02       11.44      2.76 o 
   3  10   7     1717.30     1438.50    109.96 o 
   4  10   7      178.01      207.91     14.59 o 
   5  10   7      298.61      261.07     16.13 o 
   6  10   7       11.69       15.37      2.18 o 
   7  10   7       57.39       49.47      8.59 o 
   8  10   7        7.88        2.58      2.98 o 
   9  10   7       14.76       14.41      8.47 o 
  -9  11   7       58.69       70.40      9.19 o 
  -8  11   7       52.16       53.22      7.56 o 
  -7  11   7       35.14       37.33      6.03 o 
  -6  11   7      316.01      397.36     37.82 o 
  -5  11   7       13.10        8.78      3.60 o 
  -4  11   7       79.40       73.36      8.24 o 
  -3  11   7      538.00      557.95     30.95 o 
  -2  11   7      525.31      593.21     35.35 o 
  -1  11   7      998.16     1122.42     53.15 o 
   0  11   7      177.17      184.07      9.13 o 
   1  11   7     1035.66      916.01     70.30 o 
   2  11   7      540.66      436.39     26.29 o 
   3  11   7      528.47      521.04     25.10 o 
   4  11   7       77.60       70.38      8.67 o 
   5  11   7       13.09       13.32      4.14 o 
   6  11   7      329.28      272.81     16.77 o 
   7  11   7       33.68       42.45      9.93 o 
   8  11   7       49.64       71.78      9.22 o 
   9  11   7       61.32       57.34      8.06 o 
  -9  12   7       30.05       33.22      6.64 o 
  -8  12   7      187.42      276.50     27.02 o 
  -7  12   7       42.08       44.99      6.89 o 
  -6  12   7      185.29      170.86     17.31 o 
  -5  12   7        6.45        6.74      3.63 o 
  -4  12   7      214.46      215.70     13.76 o 
  -3  12   7      496.70      481.73     34.54 o 
  -2  12   7      467.86      510.73     24.44 o 
  -1  12   7      141.57      149.50      7.66 o 
   0  12   7      745.49      710.87     37.95 o 
   1  12   7      148.02      130.72      9.50 o 
   2  12   7      469.54      499.39     23.83 o 
   3  12   7      496.34      463.25     22.36 o 
   5  12   7        6.39        4.81      1.70 o 
   6  12   7      185.45      169.50      8.76 o 
   7  12   7       43.21       38.28      5.49 o 
   9  12   7       29.69       34.86      4.75 o 
  -8  13   7      129.02      117.82     13.02 o 
  -7  13   7       51.13       54.26      7.43 o 
  -6  13   7        7.60       10.83      4.16 o 
  -5  13   7        5.66        0.84      2.59 o 
  -4  13   7       13.73       17.14      2.83 o 
  -3  13   7       93.60      105.50     18.44 o 
  -2  13   7      367.83      354.61     27.71 o 
  -1  13   7      162.09      165.67      8.35 o 
   0  13   7       62.04       61.92      3.77 o 
   1  13   7      161.93      163.77      8.32 o 
   2  13   7      350.63      424.10     25.74 o 
   4  13   7       13.88       21.40      2.29 o 
   5  13   7        5.38        3.72      1.66 o 
   6  13   7        7.50        7.18      2.00 o 
   7  13   7       51.46       61.74      5.66 o 
   8  13   7      123.59      150.85     25.23 o 
  -8  14   7       82.09      111.54     12.38 o 
  -7  14   7        2.55        1.89      3.96 o 
  -6  14   7      182.52      144.76     15.07 o 
  -5  14   7       24.78       16.00     11.59 o 
  -4  14   7      100.29       78.31      5.77 o 
  -3  14   7       28.31       22.61      2.95 o 
  -2  14   7        0.33        4.30      4.78 o 
  -1  14   7       54.36       44.77      4.01 o 
   0  14   7      769.10      768.83     36.42 o 
   1  14   7       52.52       52.82      4.21 o 
   2  14   7        0.32        1.94      1.52 o 
   3  14   7       27.66       31.50      4.30 o 
   4  14   7       98.91       97.44      5.48 o 
   5  14   7       25.60       19.73      3.28 o 
   6  14   7      175.25      179.18     14.55 o 
   7  14   7        2.43       -1.51      3.19 o 
   8  14   7       82.89      109.80      8.55 o 
  -8  15   7       19.03       17.24      5.16 o 
  -7  15   7      122.02      114.35     12.69 o 
  -6  15   7        9.98       11.79      4.35 o 
  -5  15   7       17.57       13.65      2.78 o 
  -3  15   7      217.53      158.24     16.11 o 
   0  15   7        5.40        4.85      2.55 o 
   1  15   7       64.48       57.34      4.49 o 
   2  15   7      161.31      121.00      6.40 o 
   3  15   7      212.52      200.05     10.14 o 
   4  15   7      173.40      172.77      8.89 o 
   5  15   7       17.48       17.51      2.79 o 
   6  15   7       10.46        8.48      2.00 o 
   7  15   7      121.40      126.95     14.04 o 
   8  15   7       19.90       18.82      4.41 o 
  -8  16   7       16.26       14.35      5.00 o 
  -7  16   7       81.66       99.33     11.44 o 
  -6  16   7       70.04       79.77     10.16 o 
  -5  16   7       55.79       49.36      4.54 o 
  -4  16   7        0.16       -2.10      2.25 o 
  -3  16   7       68.79       66.67     10.71 o 
  -2  16   7       91.77       64.22     17.79 o 
  -1  16   7      145.59      165.16     16.88 o 
   0  16   7       26.71       24.82      3.92 o 
   1  16   7      149.68      137.91      7.23 o 
   2  16   7       88.78       96.99      5.89 o 
   3  16   7       72.11       63.40      7.00 o 
   4  16   7        0.15       -1.67      1.67 o 
   5  16   7       55.59       51.07      3.64 o 
   6  16   7       66.66       91.49      7.46 o 
   7  16   7       84.10       96.97     12.18 o 
   8  16   7       17.04       19.14     10.02 o 
  -7  17   7       25.16       26.43      5.59 o 
  -6  17   7      106.64      123.21     14.27 o 
  -5  17   7       29.89       27.18      3.55 o 
  -4  17   7      111.18      116.42      8.16 o 
  -3  17   7       46.01       42.03      4.00 o 
  -2  17   7       14.98       15.66      4.06 o 
  -1  17   7      451.27      495.96     30.54 o 
   0  17   7        1.56        1.30      7.07 o 
   1  17   7      466.47      471.62     46.68 o 
   2  17   7       15.58        8.67      5.80 o 
   3  17   7       46.74       45.93      4.84 o 
   4  17   7      112.31      109.37      7.92 o 
   5  17   7       29.02       38.12      5.75 o 
   6  17   7      111.34      115.78     15.83 o 
   7  17   7       26.25       28.80      9.54 o 
  -7  18   7       10.84       14.04      5.36 o 
  -6  18   7      170.96      186.39     23.93 o 
  -5  18   7        8.90        7.38      2.96 o 
  -4  18   7        4.40        4.28      2.71 o 
  -3  18   7       97.99       86.08      6.46 o 
  -2  18   7       49.45       53.80      4.74 o 
  -1  18   7       52.31       62.73      7.30 o 
   0  18   7      241.99      249.10     15.73 o 
   1  18   7       54.01       49.92      4.53 o 
   2  18   7       51.88       49.48      4.62 o 
   3  18   7       96.54      105.43      7.88 o 
   4  18   7        4.20        8.28      3.05 o 
   5  18   7        8.76       11.04      3.28 o 
   6  18   7      162.61      208.37     40.98 o 
   7  18   7       10.90        9.46      3.82 o 
  -6  19   7      106.02      120.87     25.40 o 
  -5  19   7       47.63       43.70      4.49 o 
  -4  19   7       36.57       35.98      4.16 o 
  -3  19   7       16.78       13.24      3.19 o 
  -2  19   7       29.90       33.48      4.01 o 
  -1  19   7      182.72      164.76     29.02 o 
   0  19   7       26.97       22.80      3.50 o 
   1  19   7      175.51      170.48     20.52 o 
   2  19   7       28.52       40.27      9.47 o 
   3  19   7       16.08       18.19      4.69 o 
   4  19   7       37.88       31.95      4.99 o 
   5  19   7       48.65       56.33      5.58 o 
   6  19   7      111.13      118.95     16.90 o 
  -6  20   7        8.68        8.40      6.77 o 
  -5  20   7       60.12       57.45      5.18 o 
  -4  20   7       15.95       12.49      3.13 o 
  -3  20   7       72.40       72.93      5.87 o 
  -2  20   7        3.16        0.65      2.77 o 
  -1  20   7       31.95       28.60      3.77 o 
   0  20   7       31.95       31.44      7.64 o 
   1  20   7       31.62       37.34      4.70 o 
   2  20   7        3.24        1.21      2.94 o 
   3  20   7       71.17       71.04      5.98 o 
   4  20   7       15.92       13.09      3.68 o 
   5  20   7       62.59       63.98     12.45 o 
   6  20   7        8.46        8.00      3.90 o 
  -5  21   7       10.12        7.86      3.39 o 
  -4  21   7       28.32       28.32      3.90 o 
  -3  21   7        5.82       -2.52      2.78 o 
  -2  21   7       59.02       65.76     17.05 o 
  -1  21   7       51.56       53.54      7.67 o 
   0  21   7       31.38       39.78      7.25 o 
   1  21   7       49.63       57.93      7.15 o 
   2  21   7       61.38       63.23     11.39 o 
   3  21   7        6.07        6.58      3.24 o 
   4  21   7       27.25       40.00      4.93 o 
   5  21   7       10.18       19.65      4.17 o 
  -4  22   7       16.73       16.98      3.47 o 
  -3  22   7       14.87       20.04      3.48 o 
  -2  22   7       22.40       18.80      3.71 o 
  -1  22   7       32.84       40.50      4.70 o 
   0  22   7       23.93       18.43      3.53 o 
   1  22   7       34.17       31.47      6.56 o 
   2  22   7       22.42       22.19      6.26 o 
   3  22   7       14.19       20.59      3.99 o 
   4  22   7       16.13       22.20      4.36 o 
   5  22   7        0.22       -3.62      3.80 o 
  -4  23   7        3.12        3.90      3.42 o 
  -3  23   7       32.08       44.02      6.24 o 
  -2  23   7        3.07        4.23      3.53 o 
  -1  23   7       20.83       26.52      6.36 o 
   0  23   7      104.92      110.27      8.26 o 
   1  23   7       19.86       22.46      4.06 o 
   2  23   7        2.97        5.53      4.83 o 
   3  23   7       33.40       36.28      4.73 o 
   4  23   7        2.97        2.70      8.29 o 
  -2  24   7       41.16       58.30      5.87 o 
  -1  24   7        6.10        4.82      3.40 o 
   0  24   7       51.15       74.38      6.57 o 
   1  24   7        5.83       10.83      3.58 o 
   2  24   7       43.12       41.24      9.15 o 
   3  24   7       22.75       22.70      5.49 o 
   0  25   7       52.25       63.75      6.03 o 
  -9   0   8       39.14       43.05      6.54 o 
  -8   0   8       96.83      114.91     12.38 o 
  -7   0   8        5.93        8.55      4.01 o 
  -6   0   8      903.67      849.37     78.91 o 
  -5   0   8       57.20       96.19     10.29 o 
  -4   0   8      196.56      171.23     10.61 o 
  -3   0   8       91.85       78.50      5.36 o 
  -2   0   8       69.61       77.78      5.44 o 
  -1   0   8       92.42      120.93      7.97 o 
   0   0   8     2548.16     2469.60    226.63 o 
   1   0   8       94.54      108.22     11.21 o 
   2   0   8       70.55       81.25      8.84 o 
   3   0   8       88.36      105.44     10.95 o 
   4   0   8      190.26      213.12     20.71 o 
   5   0   8       59.89       63.20      7.58 o 
   6   0   8      895.82      773.47     71.88 o 
  -9   1   8       22.51       23.70      5.23 o 
  -8   1   8       33.57       23.26      3.53 o 
  -7   1   8      107.92      117.78      8.90 o 
  -6   1   8       37.74       45.61      4.42 o 
  -5   1   8      283.55      307.21     20.71 o 
  -4   1   8       50.27       50.89      2.76 o 
  -3   1   8        0.43       -0.45      1.11 o 
  -2   1   8      457.74      430.32     18.13 o 
  -1   1   8      750.06      741.12     36.91 o 
   0   1   8       18.58       21.53      2.19 o 
   1   1   8      744.55      757.72     37.82 o 
   2   1   8      453.65      446.38     29.57 o 
   3   1   8        0.45        4.05      2.44 o 
   4   1   8       47.77       72.14      5.81 o 
   5   1   8      288.77      253.27     17.30 o 
   6   1   8       38.88       34.93      5.26 o 
   7   1   8      111.55       87.22     13.02 o 
  -9   2   8       91.75      103.04     11.52 o 
  -8   2   8       12.22       14.53      3.07 o 
  -7   2   8      105.84      115.40      8.74 o 
  -6   2   8       99.20       90.27      7.09 o 
  -5   2   8       56.16       60.08      5.07 o 
  -4   2   8      242.22      227.94     11.76 o 
  -3   2   8      158.27      176.70      9.36 o 
  -2   2   8       91.38       79.18      4.65 o 
  -1   2   8      177.05      163.08      8.59 o 
   0   2   8      640.50      595.36     29.66 o 
   1   2   8      172.64      195.10     10.23 o 
   2   2   8       89.60       92.87      5.70 o 
   3   2   8      165.45      127.92      6.97 o 
   4   2   8      238.75      234.23     12.26 o 
   5   2   8       57.38       47.08      4.04 o 
   6   2   8       98.08       83.95      9.17 o 
   7   2   8      104.69      111.04      7.59 o 
   8   2   8       11.68       14.22      4.19 o 
  -9   3   8       17.08       24.34      5.39 o 
  -8   3   8      169.23      163.28     11.80 o 
  -7   3   8      107.11      106.02      8.11 o 
  -6   3   8       81.55       67.56      5.68 o 
  -5   3   8       42.42       45.52      4.33 o 
  -4   3   8       63.68       51.77      3.39 o 
  -3   3   8       46.41       44.87      3.81 o 
  -2   3   8      245.54      199.61     10.37 o 
  -1   3   8       84.21       63.20      4.35 o 
   0   3   8        8.27        5.82      1.53 o 
   1   3   8       81.04       84.45      4.93 o 
   2   3   8      235.11      265.37     13.71 o 
   3   3   8       47.48       42.64      3.18 o 
   4   3   8       60.62       69.29      5.23 o 
   5   3   8       43.63       39.14      3.82 o 
   6   3   8       77.45       88.68      6.35 o 
   7   3   8      102.46      127.35      8.45 o 
   8   3   8      164.30      161.31     16.42 o 
   9   3   8       17.09       11.13      3.73 o 
  -9   4   8       33.66       36.62      6.64 o 
  -8   4   8       65.88       94.48     10.98 o 
  -7   4   8       18.71       15.37      3.02 o 
  -6   4   8      140.18      171.24     12.12 o 
  -5   4   8      517.93      551.40     27.59 o 
  -4   4   8       28.15       26.27      2.66 o 
  -3   4   8     1498.33     1470.92     72.47 o 
  -2   4   8      225.24      259.31     13.33 o 
  -1   4   8        1.28        4.18      1.43 o 
   0   4   8      407.70      384.10     19.50 o 
   1   4   8        1.34        0.68      1.88 o 
   2   4   8      234.24      186.05      9.70 o 
   3   4   8     1504.96     1415.77     83.44 o 
   4   4   8       28.98       25.72      2.98 o 
   5   4   8      527.80      434.46     26.13 o 
   6   4   8      146.34      107.72     12.81 o 
   7   4   8       17.96       24.49      3.10 o 
   8   4   8       68.96       48.26      6.61 o 
   9   4   8       31.99       40.14      6.26 o 
  -9   5   8       10.83        4.14      4.49 o 
  -8   5   8       26.50       34.60      6.46 o 
  -7   5   8       47.87       61.41      6.45 o 
  -6   5   8       73.98       81.78      6.55 o 
  -5   5   8        6.05        6.25      1.88 o 
  -4   5   8      248.15      217.54     11.18 o 
  -3   5   8      145.51      114.91      7.58 o 
  -2   5   8      231.26      222.71     11.48 o 
  -1   5   8      340.56      374.01     18.89 o 
   0   5   8        5.63        7.59      1.57 o 
   1   5   8      350.62      287.97     14.65 o 
   2   5   8      227.65      223.13     13.99 o 
   3   5   8      138.93      152.69      9.91 o 
   4   5   8      243.42      233.10     14.43 o 
   5   5   8        5.85        9.24      2.24 o 
   6   5   8       73.94       73.74      5.44 o 
   7   5   8       49.79       46.68      4.13 o 
   8   5   8       26.45       20.51      4.57 o 
   9   5   8       10.36       16.75      4.26 o 
  -9   6   8       32.30       38.97      6.87 o 
  -8   6   8       82.83       85.47     10.16 o 
  -7   6   8       13.27        8.76      4.19 o 
  -6   6   8       85.52       79.62      6.40 o 
  -5   6   8      104.96       87.30      5.05 o 
  -4   6   8      149.81      186.67      9.87 o 
  -3   6   8       17.75       13.79      1.84 o 
  -2   6   8      126.17      141.75      7.62 o 
  -1   6   8      832.65      872.72     43.50 o 
   0   6   8      277.85      283.89     17.23 o 
   1   6   8      844.36      752.19     44.35 o 
   2   6   8      132.05      100.46      6.75 o 
   3   6   8       17.00       18.36      2.63 o 
   4   6   8      156.26      127.01     12.73 o 
   5   6   8      100.83       97.56      6.72 o 
   6   6   8       82.56       84.79      6.14 o 
   7   6   8       12.80        6.53      2.37 o 
   8   6   8       78.71       97.09     10.93 o 
   9   6   8       33.81       15.76      4.47 o 
  -9   7   8       55.86       82.63     10.09 o 
  -8   7   8       13.62       24.46      5.59 o 
  -7   7   8        1.50       -2.14      3.73 o 
  -6   7   8       62.12       52.00      4.74 o 
  -5   7   8       58.58       47.24      6.61 o 
  -4   7   8      205.56      169.36      8.86 o 
  -3   7   8       69.71       54.31      4.18 o 
  -2   7   8      443.24      474.05     23.99 o 
  -1   7   8      151.42      190.43     11.99 o 
   0   7   8      125.10      124.33      8.16 o 
   1   7   8      158.07      145.91      9.42 o 
   2   7   8      457.50      379.92     22.84 o 
   3   7   8       66.38       65.35      6.61 o 
   4   7   8      195.62      206.69     13.02 o 
   5   7   8       56.32       67.37      5.16 o 
   6   7   8       59.62       67.64      5.13 o 
   7   7   8        1.55       -3.17      3.17 o 
   8   7   8       13.07       14.12      4.47 o 
   9   7   8       57.60       40.12      6.41 o 
  -9   8   8        2.83       10.32      5.23 o 
  -8   8   8       28.08       29.03      6.08 o 
  -7   8   8       90.74      102.45     11.36 o 
  -6   8   8        8.55        8.84      4.09 o 
  -5   8   8       97.97       67.95      8.27 o 
  -4   8   8       77.50       76.26      4.55 o 
  -3   8   8      119.31      148.80      7.98 o 
  -2   8   8      196.88      190.36     11.73 o 
  -1   8   8      102.81      101.40      6.87 o 
   0   8   8     1044.13     1057.93     62.23 o 
   1   8   8      103.35       89.99      6.25 o 
   2   8   8      194.10      210.81     13.22 o 
   3   8   8      124.94      105.03      7.18 o 
   4   8   8       78.97       60.31      4.69 o 
   5   8   8       93.62      101.38      7.03 o 
   6   8   8        8.43        4.66      2.24 o 
   7   8   8       93.03       79.81      8.32 o 
   8   8   8       27.92       33.45      6.00 o 
   9   8   8        2.95        4.90      4.21 o 
  -8   9   8       22.76       30.64      6.26 o 
  -7   9   8        3.20        0.05      3.80 o 
  -6   9   8       77.56       76.63      9.22 o 
  -5   9   8       38.58       36.90      5.95 o 
  -4   9   8       53.33       62.99      3.95 o 
  -3   9   8       75.10       64.57      4.81 o 
  -2   9   8       91.00       80.82      5.82 o 
  -1   9   8      132.54      115.02      7.55 o 
   0   9   8      100.17       93.84      6.45 o 
   1   9   8      130.50      121.68      8.03 o 
   2   9   8       89.85       79.73      5.71 o 
   3   9   8       73.19       69.12      5.08 o 
   4   9   8       55.73       53.37     11.62 o 
   5   9   8       37.41       44.30      9.96 o 
   6   9   8       75.62       90.18      6.42 o 
   7   9   8        3.33        2.17      2.24 o 
   8   9   8       23.66       17.19      5.36 o 
   9   9   8       71.14       56.66      8.12 o 
  -8  10   8       28.59       36.01      6.43 o 
  -7  10   8       19.04       24.92      5.36 o 
  -6  10   8       67.09       70.25      8.71 o 
  -5  10   8      442.68      504.38     47.55 o 
  -4  10   8       37.04       43.74      3.74 o 
  -3  10   8      100.32       92.38      6.31 o 
  -2  10   8      100.80       95.73      6.46 o 
  -1  10   8      169.40      176.58     11.13 o 
   0  10   8       18.48       14.80      2.32 o 
   1  10   8      170.40      160.14     10.21 o 
   2  10   8       95.87      124.95      8.30 o 
   3  10   8       99.98       91.62      6.35 o 
   4  10   8       37.82       35.92      3.41 o 
   5  10   8      463.26      361.94     21.84 o 
   6  10   8       69.00       57.25      4.51 o 
   7  10   8       19.91       16.02      2.79 o 
   8  10   8       27.85       34.65      6.59 o 
  -8  11   8       13.08       18.18      5.13 o 
  -7  11   8       29.83       36.69      6.31 o 
  -6  11   8       23.18       27.25      5.39 o 
  -5  11   8       67.29       89.35     10.09 o 
  -4  11   8      123.88       99.28     10.93 o 
  -3  11   8      129.68      119.41      7.79 o 
  -2  11   8      346.23      398.76     23.92 o 
  -1  11   8       25.57       25.09      2.80 o 
   0  11   8       23.06       24.27      2.85 o 
   1  11   8       24.34       32.16      3.20 o 
   2  11   8      352.90      333.45     20.32 o 
   3  11   8      126.81      128.06      8.48 o 
   4  11   8      119.96      127.31      8.50 o 
   5  11   8       68.67       76.90      5.69 o 
   6  11   8       22.99       22.58      2.97 o 
   7  11   8       29.95       23.82      5.57 o 
   8  11   8       12.74        8.17      4.95 o 
  -8  12   8       66.98       90.24     10.70 o 
  -7  12   8        3.52        0.89      4.03 o 
  -6  12   8       67.14       68.00      8.48 o 
  -5  12   8        9.49        6.05      3.88 o 
  -4  12   8       28.76       39.48      6.10 o 
  -3  12   8      157.05      177.26     11.20 o 
  -2  12   8      169.60      144.02      9.45 o 
  -1  12   8       50.85       54.59      4.35 o 
   0  12   8       55.65       58.75      4.53 o 
   1  12   8       51.00       48.37      4.04 o 
   2  12   8      161.43      179.66     11.50 o 
   3  12   8      164.60      117.71      7.86 o 
   4  12   8       29.95       24.75      3.08 o 
   5  12   8        9.21       13.24      2.63 o 
   6  12   8       69.00       58.41      4.71 o 
   7  12   8        3.58       -4.11      4.26 o 
   8  12   8       69.67       56.15      8.58 o 
  -8  13   8       13.54       11.98      5.36 o 
  -7  13   8       80.29       91.93     10.67 o 
  -6  13   8       37.19       34.17      6.21 o 
  -5  13   8        4.12        3.88      3.91 o 
  -4  13   8       96.72       93.08     10.39 o 
  -3  13   8       20.42       15.35      4.37 o 
  -2  13   8      143.05      124.25     17.15 o 
  -1  13   8       56.81       50.97      4.16 o 
   0  13   8      105.15      100.77      6.83 o 
   1  13   8       57.64       43.45      3.98 o 
   2  13   8      137.17      160.06     10.37 o 
   3  13   8       19.86       20.62      2.86 o 
   4  13   8       99.22       82.89      7.48 o 
   5  13   8        4.21       -0.36      2.11 o 
   6  13   8       35.67       45.18      5.32 o 
   7  13   8       83.91       62.41      8.91 o 
   8  13   8       12.91       19.56      6.03 o 
  -7  14   8        6.25        8.66      4.42 o 
  -6  14   8      111.95      109.09     12.13 o 
  -5  14   8       41.14       41.21      6.46 o 
  -4  14   8       68.68       54.54      7.15 o 
  -3  14   8       91.61       67.87      8.27 o 
  -2  14   8       25.83       33.34      7.29 o 
  -1  14   8       44.50       51.13      4.15 o 
   0  14   8      100.16      101.64     11.29 o 
   1  14   8       46.25       35.22      3.52 o 
   2  14   8       26.92       26.51      3.14 o 
   3  14   8       88.77      100.88      8.68 o 
   4  14   8       66.27       68.29      5.21 o 
   5  14   8       41.26       42.80      4.40 o 
   6  14   8      111.11      135.75      9.20 o 
   7  14   8        6.34        4.72      5.03 o 
  -7  15   8       15.73       21.07      5.62 o 
  -6  15   8       12.51       24.08      5.82 o 
  -5  15   8       22.13       23.52      5.23 o 
  -4  15   8      124.91       92.44     10.42 o 
  -3  15   8       28.70       21.81      5.03 o 
  -2  15   8      103.10      119.48     12.95 o 
  -1  15   8       27.12       30.43      3.29 o 
   0  15   8        1.70       -1.12      1.79 o 
   1  15   8       28.42       21.98      3.45 o 
   2  15   8      107.91       84.31      5.94 o 
   3  15   8       27.33       40.15      3.90 o 
   4  15   8      121.45      126.06      9.73 o 
   5  15   8       22.28       23.77      3.73 o 
   6  15   8       12.98        9.84      2.64 o 
   7  15   8       15.91       14.48      6.05 o 
  -7  16   8       52.89       57.10      7.76 o 
  -6  16   8        6.52       11.64      4.57 o 
  -5  16   8      110.33      117.26     12.74 o 
  -4  16   8       16.89       12.97      4.44 o 
  -3  16   8      222.93      238.02     23.49 o 
  -2  16   8      103.14       86.97     10.21 o 
  -1  16   8       34.27       29.80      5.67 o 
   0  16   8        0.01       -2.36      2.36 o 
   1  16   8       33.81       37.18      6.43 o 
   2  16   8      101.34      105.55      7.32 o 
   3  16   8      230.42      201.53     14.99 o 
   4  16   8       16.53       15.03      2.73 o 
   5  16   8      112.73       98.44      7.04 o 
   6  16   8        6.58        6.07      2.57 o 
   7  16   8       53.04       59.14      9.24 o 
  -6  17   8       10.54        7.00      4.72 o 
  -5  17   8       63.23       50.66      7.41 o 
  -4  17   8       12.47       15.55      4.72 o 
  -3  17   8       44.38       50.59      7.12 o 
  -2  17   8       48.10       50.51      7.66 o 
  -1  17   8       60.47       54.14      7.92 o 
   0  17   8       15.20       15.73      4.80 o 
   1  17   8       58.32       73.13      9.22 o 
   2  17   8       47.76       49.02      4.28 o 
   3  17   8       44.78       53.02      4.72 o 
   4  17   8       12.12       15.38      2.35 o 
   5  17   8       63.42       65.25      4.32 o 
   6  17   8       10.59       13.34      2.47 o 
  -6  18   8       29.33       39.48      7.12 o 
  -5  18   8       43.10       39.94      6.61 o 
  -4  18   8        1.77        1.94      4.03 o 
  -3  18   8       32.95       33.68      6.10 o 
  -2  18   8       24.31       15.81      4.93 o 
  -1  18   8       11.21        1.30      4.19 o 
   0  18   8       21.46       11.52      4.57 o 
   1  18   8       10.88        7.84      4.60 o 
   2  18   8       23.24       35.62      6.82 o 
   3  18   8       33.43       31.79      8.41 o 
   4  18   8        1.85        2.67      4.55 o 
   5  18   8       44.36       41.16      4.95 o 
   6  18   8       27.91       43.00      5.25 o 
  -5  19   8       14.88       13.74      4.90 o 
  -4  19   8       11.68        9.01      4.42 o 
  -3  19   8       29.67       17.39      5.16 o 
  -2  19   8       37.73       45.81      7.43 o 
  -1  19   8        8.44        7.38      4.88 o 
   0  19   8        8.85       12.05      4.88 o 
   1  19   8        8.47        6.69      4.49 o 
   2  19   8       37.64       35.60      4.47 o 
   3  19   8       28.26       34.35      4.52 o 
   4  19   8       11.93       11.99      3.61 o 
   5  19   8       14.28       12.72      9.74 o 
  -4  20   8       21.08       23.59      5.69 o 
  -3  20   8        4.15        0.10      4.16 o 
  -2  20   8       38.25       56.36      8.35 o 
  -1  20   8        2.64       -0.18      4.62 o 
   0  20   8        6.79        9.45      4.90 o 
   1  20   8        2.76        4.16      3.05 o 
   2  20   8       39.82       43.28      6.60 o 
   3  20   8        4.35        4.94      3.75 o 
   4  20   8       22.10       23.53      4.57 o 
   5  20   8       46.98       53.19      9.22 o 
  -4  21   8       63.74       70.22      8.91 o 
  -3  21   8        5.35       -0.94      4.11 o 
  -2  21   8       10.49       16.62      5.46 o 
  -1  21   8       40.44       59.91      8.63 o 
   0  21   8        3.35        7.79      5.11 o 
   1  21   8       42.42       51.70      9.79 o 
   2  21   8       11.00       11.19      3.70 o 
   3  21   8        5.47        3.41      3.83 o 
   4  21   8       63.94       92.35      7.56 o 
  -3  22   8       54.95       64.91      8.66 o 
  -2  22   8       13.05       18.13      6.03 o 
  -1  22   8        7.69        8.89      5.39 o 
   0  22   8       31.22       28.47      6.89 o 
   1  22   8        8.05        2.92      3.16 o 
   2  22   8       13.28       16.18      6.41 o 
   3  22   8       57.60       72.89     18.73 o 
  -1  23   8       19.08       18.44      6.33 o 
   0  23   8       39.79       69.57      6.40 o 
   1  23   8       19.50       15.10      4.06 o 
  -8   1   9       11.80       15.39      3.28 o 
  -7   1   9       62.47       55.81      5.35 o 
  -6   1   9        1.71        0.32      2.46 o 
  -5   1   9       32.73       31.86      6.82 o 
  -4   1   9       97.76       75.01      5.37 o 
  -3   1   9       56.02       55.17      3.04 o 
  -2   1   9       70.33       77.55      3.88 o 
  -1   1   9      536.78      534.56     22.58 o 
   0   1   9       20.19       19.39      2.20 o 
   1   1   9      537.08      540.38     27.12 o 
   2   1   9       73.40       57.96      4.03 o 
   3   1   9       58.73       44.42      3.43 o 
   4   1   9       93.41      112.84      8.13 o 
   5   1   9       31.84       33.42      3.69 o 
   6   1   9        1.76       -0.05      3.12 o 
   7   1   9       60.61       74.77      7.69 o 
   8   1   9       12.18       11.01      4.11 o 
  -8   2   9        8.79        8.50      3.17 o 
  -7   2   9       19.89       21.27      3.49 o 
  -6   2   9       37.51       36.82      7.21 o 
  -5   2   9       82.12       81.21      6.45 o 
  -4   2   9       10.65        7.26      1.42 o 
  -3   2   9      521.92      477.15     20.11 o 
  -2   2   9       17.27       13.46      1.65 o 
  -1   2   9      399.92      341.67     17.39 o 
   0   2   9       47.11       45.18      3.24 o 
   1   2   9      388.89      418.61     21.38 o 
   2   2   9       16.40       27.50      2.57 o 
   3   2   9      514.04      533.04     32.18 o 
   4   2   9       10.44       11.22      2.92 o 
   5   2   9       85.06       64.83      5.08 o 
   6   2   9       35.62       48.16      4.42 o 
   7   2   9       19.81       25.08      4.47 o 
  -8   3   9       59.64       78.11      6.69 o 
  -7   3   9       27.49       27.94      5.09 o 
  -6   3   9       43.49       47.82      4.72 o 
  -5   3   9       52.48       51.10      4.84 o 
  -4   3   9      104.32       79.53      3.94 o 
  -3   3   9       29.16       34.68      2.76 o 
  -2   3   9       48.51       49.80      3.36 o 
  -1   3   9     1458.08     1435.14     71.49 o 
   0   3   9       25.68       21.79      2.28 o 
   1   3   9     1472.04     1382.54     68.50 o 
   2   3   9       48.53       51.82      4.29 o 
   3   3   9       30.39       25.81      4.94 o 
   4   3   9      100.84      102.21      9.79 o 
   5   3   9       52.89       46.59      4.19 o 
   6   3   9       45.21       36.99      5.58 o 
   7   3   9       26.62       25.84      3.38 o 
  -8   4   9       29.00       31.81      4.15 o 
  -7   4   9       38.42       44.43      4.62 o 
  -6   4   9        8.76       10.73      2.74 o 
  -5   4   9       45.95       43.22      4.31 o 
  -4   4   9      266.12      298.98     15.25 o 
  -3   4   9      349.93      315.48     13.55 o 
  -2   4   9      126.57      102.26      5.81 o 
  -1   4   9       69.76       65.62      4.12 o 
   0   4   9       30.24       31.39      2.70 o 
   1   4   9       69.04       67.60      5.14 o 
   2   4   9      121.78      138.95     11.41 o 
   3   4   9      352.18      320.91     19.73 o 
   4   4   9      276.42      224.26     15.60 o 
   5   4   9       44.04       57.74      4.71 o 
   6   4   9        8.58        9.69      3.14 o 
   7   4   9       39.19       41.31      4.20 o 
   8   4   9       28.68       36.13      5.98 o 
  -8   5   9        3.92        3.52      4.49 o 
  -7   5   9       12.80       14.32      4.67 o 
  -6   5   9      253.44      228.51     15.84 o 
  -5   5   9      229.34      189.64     13.31 o 
  -4   5   9        0.80       -1.19      1.55 o 
  -3   5   9      142.38      171.79      9.18 o 
  -2   5   9      160.68      119.37      6.57 o 
  -1   5   9      177.35      144.51      7.77 o 
   0   5   9        0.33       -0.18      1.92 o 
   1   5   9      170.75      173.12     11.08 o 
   2   5   9      156.17      153.27      9.98 o 
   3   5   9      149.19      120.06     10.30 o 
   4   5   9        0.79        1.38      2.21 o 
   5   5   9      224.04      212.62     13.49 o 
   6   5   9      243.98      270.03     16.89 o 
   7   5   9       12.22       15.34      2.96 o 
   8   5   9        3.87        2.78      3.83 o 
  -8   6   9       42.65       44.66      7.61 o 
  -7   6   9       16.03       14.42      2.98 o 
  -6   6   9      213.73      233.23     16.15 o 
  -5   6   9       39.72       37.77      4.18 o 
  -4   6   9      212.17      257.55     13.37 o 
  -3   6   9       13.81       14.62      2.10 o 
  -2   6   9       18.13       24.62      2.90 o 
  -1   6   9       72.81       88.66      6.28 o 
   0   6   9      243.92      249.58     15.49 o 
   1   6   9       75.83       63.85      4.86 o 
   2   6   9       17.22       34.23      3.59 o 
   3   6   9       14.03       15.92      2.75 o 
   4   6   9      219.84      196.79     12.47 o 
   5   6   9       38.67       40.83      3.93 o 
   6   6   9      215.06      198.74     12.71 o 
   7   6   9       15.48       21.43      3.31 o 
   8   6   9       43.50       43.26      6.82 o 
  -8   7   9      105.79      104.57     11.98 o 
  -7   7   9      116.00      101.61     11.47 o 
  -6   7   9       34.68       38.69      4.22 o 
  -5   7   9        6.89        4.50      2.12 o 
  -4   7   9      279.73      293.69     14.83 o 
  -3   7   9      122.35      137.60      9.01 o 
  -2   7   9       85.83      105.56      7.14 o 
  -1   7   9       70.26       65.26      4.97 o 
   0   7   9       74.06       74.55      5.49 o 
   1   7   9       70.46       61.86      4.79 o 
   2   7   9       87.72       88.85      6.36 o 
   3   7   9      128.13       98.58      6.99 o 
   4   7   9      274.92      299.45     18.44 o 
   5   7   9        6.55        5.18      2.57 o 
   6   7   9       33.87       48.14      4.53 o 
   7   7   9      110.37      142.86      9.50 o 
   8   7   9      103.72      102.30     11.59 o 
  -8   8   9       36.66       46.42      7.64 o 
  -7   8   9        0.05        1.15      3.83 o 
  -6   8   9      527.55      601.24     56.56 o 
  -5   8   9       48.77       59.55      4.68 o 
  -4   8   9       13.81       15.15      2.58 o 
  -3   8   9      636.73      659.03     39.03 o 
  -2   8   9      192.70      236.44     14.70 o 
  -1   8   9      168.68      205.51     12.92 o 
   0   8   9      478.81      419.97     25.45 o 
   1   8   9      174.15      152.91     11.76 o 
   2   8   9      199.97      170.34     10.91 o 
   3   8   9      642.94      596.26     35.75 o 
   4   8   9       14.22       14.37      2.68 o 
   5   8   9       50.69       47.17      4.30 o 
   6   8   9      543.62      469.25     28.19 o 
   7   8   9        0.06        0.14      3.04 o 
   8   8   9       37.74       36.67      6.66 o 
  -7   9   9       84.38      109.14     12.15 o 
  -6   9   9       17.44       14.22      4.80 o 
  -5   9   9      109.28      132.01      8.75 o 
  -4   9   9      119.63      117.12      7.75 o 
  -3   9   9       66.45       71.44      5.32 o 
  -2   9   9      286.60      297.50     18.06 o 
  -1   9   9       58.49       73.68      9.67 o 
   0   9   9        0.29       -0.82      1.93 o 
   1   9   9       61.29       47.90      4.05 o 
   2   9   9      289.32      274.81     17.04 o 
   3   9   9       67.91       59.36      4.80 o 
   4   9   9      120.08      112.17      7.67 o 
   5   9   9      114.54       81.28      7.72 o 
   6   9   9       17.01       21.30      3.83 o 
   7   9   9       88.15       76.48      5.88 o 
   8   9   9        1.07        2.30      4.75 o 
  -7  10   9        5.60        3.63      4.24 o 
  -6  10   9       55.71       80.05      9.63 o 
  -5  10   9       43.01       47.88      6.82 o 
  -4  10   9      105.89      109.22      7.40 o 
  -3  10   9       22.68       14.60      2.56 o 
  -2  10   9        0.63       -0.60      1.83 o 
  -1  10   9      157.30      166.23     10.75 o 
   0  10   9       57.10       60.54      8.77 o 
   1  10   9      161.73      130.26     12.59 o 
   2  10   9        0.65       -1.20      3.63 o 
   3  10   9       21.61       27.78      3.27 o 
   4  10   9      107.10       90.09      6.40 o 
   5  10   9       43.98       45.32      8.53 o 
   6  10   9       58.38       47.66      4.19 o 
   7  10   9        5.71        1.49      2.44 o 
  -7  11   9       68.47       76.40      9.47 o 
  -6  11   9        2.79        4.39      4.16 o 
  -5  11   9       62.60       58.37      7.61 o 
  -4  11   9       80.10       87.80      6.20 o 
  -3  11   9       25.22       19.10      2.90 o 
  -2  11   9      243.92      254.25     15.59 o 
  -1  11   9       11.56       15.39      2.62 o 
   0  11   9        3.68        1.80      2.11 o 
   1  11   9       11.95       10.51      2.40 o 
   2  11   9      244.43      236.51     14.87 o 
   3  11   9       23.97       23.19      5.11 o 
   4  11   9       80.73       72.01      5.40 o 
   5  11   9       62.61       66.06      5.18 o 
   6  11   9        2.91        2.46      2.29 o 
   7  11   9       71.67       55.92      4.80 o 
  -7  12   9       46.26       40.42      6.84 o 
  -6  12   9       23.64       26.66      5.69 o 
  -5  12   9       56.00       63.84      8.25 o 
  -4  12   9       22.96       15.86      4.72 o 
  -3  12   9        6.85        6.04      2.24 o 
  -2  12   9      172.15      156.26      9.99 o 
  -1  12   9       44.24       33.54      3.36 o 
   0  12   9       55.55       53.62      4.43 o 
   1  12   9       42.36       49.54      4.20 o 
   2  12   9      164.77      191.82     12.31 o 
   3  12   9        7.19        4.69      2.21 o 
   4  12   9       21.91       28.43      3.75 o 
   5  12   9       58.58       47.29      4.26 o 
   6  12   9       23.81       25.56      3.32 o 
   7  12   9       45.28       62.36      9.40 o 
  -6  13   9       11.74       17.21      5.08 o 
  -5  13   9        3.42        0.59      3.65 o 
  -4  13   9       38.01       30.26      5.69 o 
  -3  13   9       36.40       28.64      3.42 o 
  -2  13   9       56.73       55.80      4.47 o 
  -1  13   9       76.26       82.48      5.99 o 
   0  13   9        8.72        5.73      2.29 o 
   1  13   9       76.61       82.88      5.96 o 
   2  13   9       59.03       48.82      4.32 o 
   3  13   9       34.64       42.67      6.73 o 
   4  13   9       36.88       44.86      4.18 o 
   5  13   9        3.31        1.07      2.33 o 
   6  13   9       11.72       12.53      2.92 o 
  -6  14   9       19.15       14.89      5.21 o 
  -5  14   9        8.27        0.61      4.01 o 
  -4  14   9        2.46        6.54      3.96 o 
  -3  14   9       27.71       27.48      5.64 o 
  -2  14   9        0.81       -0.98      3.54 o 
  -1  14   9       10.55       11.50      4.10 o 
   0  14   9        5.36        2.31      2.17 o 
   1  14   9       10.07       10.74      2.39 o 
   2  14   9        0.81        1.02      2.52 o 
   3  14   9       27.68       32.42      3.67 o 
   4  14   9        2.36        1.90      2.94 o 
   5  14   9        7.94        9.93      2.67 o 
   6  14   9       18.23       26.36      3.63 o 
  -6  15   9        7.36        1.71      4.49 o 
  -5  15   9       11.80        3.70      4.39 o 
  -4  15   9        8.98        7.10      4.52 o 
  -3  15   9      191.74      138.81     14.68 o 
  -2  15   9       24.84       26.30      5.59 o 
  -1  15   9       62.35       81.17      5.97 o 
   0  15   9       11.75        5.62      2.48 o 
   1  15   9       65.39       64.72      5.01 o 
   2  15   9       24.97       21.18      3.06 o 
   3  15   9      182.52      222.45     14.23 o 
   4  15   9        9.06        8.34      2.66 o 
   5  15   9       11.53       11.23      2.78 o 
   6  15   9        7.50        6.62      2.89 o 
  -5  16   9       32.68       37.92      6.59 o 
  -4  16   9        5.06        3.73      4.21 o 
  -3  16   9       18.51       18.77      5.08 o 
  -2  16   9        1.46       -2.09      4.03 o 
  -1  16   9       39.72       49.69      7.79 o 
   0  16   9       17.36       21.14      3.08 o 
   1  16   9       41.29       39.05      3.97 o 
   2  16   9        1.47        0.46      5.58 o 
   3  16   9       18.08       23.46      3.49 o 
   4  16   9        4.87        9.54      2.66 o 
   5  16   9       34.25       26.99      3.65 o 
  -5  17   9        6.81        6.54      4.62 o 
  -4  17   9        5.35        5.03      4.32 o 
  -3  17   9        2.22       -0.66      4.16 o 
  -2  17   9       11.93       13.07      4.98 o 
  -1  17   9       10.21       22.85      5.80 o 
   0  17   9       17.47       12.13      4.95 o 
   1  17   9       10.59       13.01      2.70 o 
   2  17   9       12.16        8.96      2.68 o 
   3  17   9        2.33        1.76      2.31 o 
   4  17   9        5.32        2.64      2.39 o 
   5  17   9        6.62        9.63      2.92 o 
  -4  18   9        0.57        0.26      4.24 o 
  -3  18   9      105.78      119.94     13.23 o 
  -2  18   9        4.24       -1.10      4.39 o 
  -1  18   9       16.13       19.23      5.57 o 
   0  18   9       99.32       97.42     11.47 o 
   1  18   9       16.39       15.32      5.59 o 
   2  18   9        4.38        1.40      5.00 o 
   3  18   9      108.97      106.86      7.59 o 
   4  18   9        0.59       -2.38      2.38 o 
  -3  19   9       14.80        9.65      4.83 o 
  -2  19   9       54.95       61.95      8.58 o 
  -1  19   9       54.85       65.63      8.96 o 
   0  19   9       52.72       57.97      8.48 o 
   1  19   9       56.91       47.80      7.86 o 
   2  19   9       56.95       46.76      8.09 o 
   3  19   9       14.39       10.67      6.33 o 
  -2  20   9       36.22       32.61      6.87 o 
  -1  20   9       19.93       33.55      6.89 o 
   0  20   9       67.07       81.46     10.60 o 
   1  20   9       20.58       22.32      6.36 o 
   2  20   9       36.93       43.77      8.04 o 
  -1  21   9        7.96        1.07      6.23 o 
   0  21   9       28.09       28.83      6.97 o 
   1  21   9        7.59       14.58      6.00 o 
  -7   0  10       16.13        7.46      4.47 o 
  -6   0  10      166.38      200.56     19.99 o 
  -5   0  10      249.51      226.07     22.19 o 
  -4   0  10       41.82       22.51      6.27 o 
  -3   0  10       20.87       17.25      2.86 o 
  -2   0  10      344.68      342.61     20.91 o 
  -1   0  10       38.24       33.33      3.42 o 
   0   0  10       91.45       77.22      5.75 o 
   1   0  10       36.82       45.95      4.43 o 
   2   0  10      347.24      343.07     20.95 o 
   3   0  10       21.21       17.19      4.06 o 
   4   0  10       40.47       30.31      4.98 o 
   5   0  10      238.45      268.05     21.94 o 
   6   0  10      171.91      175.00     15.04 o 
   7   0  10       15.40       20.30      4.70 o 
  -7   1  10       30.31       34.46      4.62 o 
  -6   1  10       36.73       41.32      4.62 o 
  -5   1  10      142.84      156.84     11.27 o 
  -4   1  10       69.93       79.88      4.89 o 
  -3   1  10       55.73       51.10      2.96 o 
  -2   1  10      189.73      186.43      8.31 o 
  -1   1  10       20.87       22.16      2.04 o 
   0   1  10        2.93        1.18      1.40 o 
   1   1  10       20.51       22.97      2.33 o 
   2   1  10      187.00      209.37     13.35 o 
   3   1  10       56.84       56.92      6.81 o 
   4   1  10       73.07       59.55      6.66 o 
   5   1  10      148.81      139.17     12.31 o 
   6   1  10       36.26       40.75      5.77 o 
   7   1  10       30.24       43.05      5.98 o 
  -7   2  10       33.23       51.78      6.87 o 
  -6   2  10        3.53        7.59      2.89 o 
  -5   2  10      105.26      106.07      8.11 o 
  -4   2  10       80.43       81.65      4.88 o 
  -3   2  10       55.50       48.23      2.88 o 
  -2   2  10      249.25      261.89     11.42 o 
  -1   2  10       39.72       39.66      2.62 o 
   0   2  10       15.02       16.08      2.08 o 
   1   2  10       41.36       21.04      3.11 o 
   2   2  10      256.03      228.99     14.32 o 
   3   2  10       53.57       62.43      7.81 o 
   4   2  10       79.44       84.09      6.34 o 
   5   2  10      104.84      106.07      9.91 o 
   6   2  10        3.55        4.11      3.55 o 
   7   2  10       34.75       30.46      5.16 o 
  -7   3  10       53.81       61.00      5.69 o 
  -6   3  10       66.62       71.69      8.72 o 
  -5   3  10       53.87       50.31      4.88 o 
  -4   3  10        9.16        9.50      1.92 o 
  -3   3  10       63.22       48.65      2.90 o 
  -2   3  10      140.84      127.00      5.86 o 
  -1   3  10       28.30       29.16      5.01 o 
   0   3  10      112.01      113.10      7.69 o 
   1   3  10       27.66       26.50      3.28 o 
   2   3  10      135.11      165.21     10.81 o 
   3   3  10       61.01       63.18      7.92 o 
   4   3  10        9.55        8.13      2.73 o 
   5   3  10       52.64       58.27      7.35 o 
   6   3  10       69.46       50.64      5.95 o 
   7   3  10       52.52       50.99      5.92 o 
  -7   4  10        6.13        6.08      3.02 o 
  -6   4  10      150.38      151.88     11.12 o 
  -5   4  10       33.37       43.31      4.57 o 
  -4   4  10       93.27       90.96      5.38 o 
  -3   4  10       14.38        8.77      3.70 o 
  -2   4  10       66.90       52.42      4.09 o 
  -1   4  10      101.07      115.91      7.88 o 
   0   4  10      454.19      415.14     25.17 o 
   1   4  10      104.56       91.37      6.58 o 
   2   4  10       63.66       76.87      5.83 o 
   3   4  10       13.78       12.34      5.23 o 
   4   4  10       96.30       74.74      6.77 o 
   5   4  10       34.96       24.24      3.46 o 
   6   4  10      146.22      167.62     11.06 o 
   7   4  10        5.86        4.37      3.70 o 
  -7   5  10       26.81       27.87      4.00 o 
  -6   5  10        9.14        8.27      3.41 o 
  -5   5  10       23.21       36.62      4.31 o 
  -4   5  10      102.22       94.69      5.45 o 
  -3   5  10       14.52       13.09      1.99 o 
  -2   5  10      160.37      173.56     11.10 o 
  -1   5  10      329.61      391.43     23.83 o 
   0   5  10       95.50       84.04      6.06 o 
   1   5  10      342.45      299.78     18.46 o 
   2   5  10      162.20      160.34     10.41 o 
   3   5  10       14.60       15.02      2.89 o 
   4   5  10       99.98      107.18     12.81 o 
   5   5  10       24.01       23.10      3.29 o 
   6   5  10        9.56       11.38      3.88 o 
   7   5  10       25.97       28.91      3.91 o 
  -7   6  10        3.76        3.99      2.96 o 
  -6   6  10       20.45       26.70      3.84 o 
  -5   6  10       63.72       57.39      5.33 o 
  -4   6  10       74.73       65.58      4.97 o 
  -3   6  10       73.96       78.26      5.64 o 
  -2   6  10      117.05      136.96      9.03 o 
  -1   6  10      435.28      402.48     24.37 o 
   0   6  10       64.17       65.93      5.23 o 
   1   6  10      430.71      447.62     27.16 o 
   2   6  10      119.21      128.51      8.69 o 
   3   6  10       75.21       70.40      5.42 o 
   4   6  10       71.16       86.98     10.60 o 
   5   6  10       62.95       57.40      4.97 o 
   6   6  10       21.24       15.24      3.17 o 
   7   6  10        3.90       -0.20      2.75 o 
  -7   7  10       60.43       67.49      8.76 o 
  -6   7  10       11.95       15.93      5.03 o 
  -5   7  10       10.58       14.91      4.57 o 
  -4   7  10       67.78       83.63      6.06 o 
  -3   7  10       30.71       30.40      3.36 o 
  -2   7  10      135.05      108.74      7.35 o 
  -1   7  10        2.18        2.05      2.23 o 
   0   7  10       98.99      110.61      7.66 o 
   1   7  10        2.10        2.39      2.62 o 
   2   7  10      129.06      145.60      9.69 o 
   3   7  10       30.55       34.33      3.78 o 
   4   7  10       71.02       60.62      5.12 o 
   5   7  10       10.97        3.65      2.59 o 
   6   7  10       12.52        6.06      2.73 o 
   7   7  10       60.39       60.30      5.09 o 
  -6   8  10       67.24       58.78      7.97 o 
  -5   8  10       25.07       33.68      6.03 o 
  -4   8  10       18.58       19.85      2.98 o 
  -3   8  10       50.31       55.90      4.51 o 
  -2   8  10       71.81       77.08      5.66 o 
  -1   8  10       98.75       87.45      6.29 o 
   0   8  10      351.64      390.43     23.86 o 
   1   8  10       96.85      104.31      7.33 o 
   2   8  10       74.45       57.42      4.70 o 
   3   8  10       51.25       48.04      4.31 o 
   4   8  10       18.81       18.25      3.49 o 
   5   8  10       26.21       22.05      5.50 o 
   6   8  10       65.15       72.15      5.79 o 
  -6   9  10       53.83       51.61      7.53 o 
  -5   9  10        8.80        6.21      4.29 o 
  -4   9  10       11.65        9.06      2.42 o 
  -3   9  10       46.35       45.54      4.12 o 
  -2   9  10       26.74       36.35      8.57 o 
  -1   9  10      300.09      357.61     22.01 o 
   0   9  10      122.34      122.68      8.36 o 
   1   9  10      314.89      239.13     14.77 o 
   2   9  10       26.82       27.89      3.35 o 
   3   9  10       47.17       44.06      4.15 o 
   4   9  10       11.20       11.49      2.73 o 
   5   9  10        8.36        7.80      3.01 o 
   6   9  10       52.26       59.41      5.19 o 
  -6  10  10       41.81       46.07      7.41 o 
  -5  10  10       72.53       73.90      9.17 o 
  -4  10  10       10.59       17.59      4.58 o 
  -3  10  10        0.46       -2.08      2.08 o 
  -2  10  10        1.65       -1.24      2.19 o 
  -1  10  10      147.80      141.09      9.30 o 
   0  10  10      269.50      290.85     18.02 o 
   1  10  10      142.40      163.77     10.72 o 
   2  10  10        1.66       -1.65      2.09 o 
   3  10  10        0.48        1.94      3.91 o 
   4  10  10       10.76       11.61      2.71 o 
   5  10  10       73.99       61.47      6.78 o 
   6  10  10       42.23       43.86      4.26 o 
  -6  11  10       72.69       87.43     10.47 o 
  -5  11  10        1.18        1.84      4.16 o 
  -4  11  10       99.11      116.90      7.96 o 
  -3  11  10       41.93       35.22      3.87 o 
  -2  11  10        1.81       -3.59      4.38 o 
  -1  11  10       59.21       64.15      5.14 o 
   0  11  10      264.04      283.12     17.51 o 
   1  11  10       60.81       55.56      7.01 o 
   2  11  10        1.76       -0.41      2.19 o 
   3  11  10       39.94       52.75      4.61 o 
   4  11  10      103.56       85.52      6.38 o 
   5  11  10        1.12        3.66      2.43 o 
   6  11  10       75.57       62.56      7.57 o 
  -5  12  10       33.83       36.95      6.43 o 
  -4  12  10      115.88      126.56     12.23 o 
  -3  12  10       16.37       12.76      2.66 o 
  -2  12  10       10.37        9.38      2.59 o 
  -1  12  10       68.08       61.97      4.97 o 
   0  12  10       51.73       62.30      6.06 o 
   1  12  10       65.41       77.81      5.90 o 
   2  12  10       10.82       12.45      4.48 o 
   3  12  10       15.73       22.02      3.25 o 
   4  12  10      113.05      145.18     10.38 o 
   5  12  10       34.72       28.12      3.62 o 
  -5  13  10       27.66       37.84      6.74 o 
  -4  13  10       40.75       54.75      8.04 o 
  -3  13  10        3.12        1.18      2.31 o 
  -2  13  10       74.15       66.96      8.06 o 
  -1  13  10       31.50       39.21      5.02 o 
   0  13  10       67.09       74.14      5.75 o 
   1  13  10       31.92       35.70      3.87 o 
   2  13  10       72.35       76.24      5.90 o 
   3  13  10        2.98        3.49      2.56 o 
   4  13  10       42.60       42.14      4.36 o 
   5  13  10       28.82       21.49      3.41 o 
  -5  14  10        4.80        2.99      4.47 o 
  -4  14  10       31.08       32.74      6.31 o 
  -3  14  10        6.24        0.79      4.52 o 
  -2  14  10       72.25       74.68      8.67 o 
  -1  14  10      121.99      131.83     10.88 o 
   0  14  10       39.15       44.78      4.47 o 
   1  14  10      119.15      137.02      9.18 o 
   2  14  10       71.32       77.70      5.98 o 
   3  14  10        6.54        3.53      2.54 o 
   4  14  10       31.71       28.23      3.62 o 
   5  14  10        5.02        1.83      2.65 o 
  -4  15  10       22.05       41.80      7.07 o 
  -3  15  10       55.29       46.96      7.53 o 
  -2  15  10       81.50       94.44      6.92 o 
  -1  15  10       47.82       58.77      5.04 o 
   0  15  10       84.22      103.65      7.28 o 
   1  15  10       50.15       41.21      7.00 o 
   2  15  10       84.88       78.63     10.14 o 
   3  15  10       52.83       68.95      5.66 o 
   4  15  10       23.10       22.83      3.52 o 
  -3  16  10       72.41       93.87     11.21 o 
  -2  16  10       71.12       62.13      8.96 o 
  -1  16  10       83.33       73.35      5.69 o 
   0  16  10       14.99       14.67      4.29 o 
   1  16  10       81.41       80.79      6.17 o 
   2  16  10       67.81       84.25      6.36 o 
   3  16  10       75.95       67.31      5.53 o 
  -2  17  10       16.39        7.46      5.03 o 
  -1  17  10       74.83       67.36      9.29 o 
   0  17  10       25.09       31.87      4.25 o 
   1  17  10       74.66       81.76      6.22 o 
   2  17  10       15.61       21.15      3.39 o 
   3  17  10       21.05       30.12      3.96 o 
  -1  18  10       14.22       22.09      6.28 o 
   0  18  10        2.30        5.87      5.31 o 
   1  18  10       14.92        7.35      5.41 o 
  -6   1  11       19.68       24.20      3.84 o 
  -5   1  11       52.85       57.87      5.34 o 
  -4   1  11        0.98        0.72      2.81 o 
  -3   1  11       26.28       30.43      2.45 o 
  -2   1  11       28.61       35.10      2.63 o 
  -1   1  11       65.03       72.03      3.89 o 
   0   1  11       45.60       48.79      3.57 o 
   1   1  11       66.84       62.41      4.08 o 
   2   1  11       30.00       22.61      3.28 o 
   3   1  11       27.26       29.46      3.53 o 
   4   1  11        1.03        0.39      2.57 o 
   5   1  11       54.41       55.19      4.71 o 
   6   1  11       19.21       24.69      3.62 o 
  -6   2  11        2.21       -0.84      2.88 o 
  -5   2  11       14.50       12.60      3.66 o 
  -4   2  11       12.44       16.27      3.27 o 
  -3   2  11       28.95       31.63      3.72 o 
  -2   2  11        7.35        5.06      2.47 o 
  -1   2  11       84.62       82.98      4.88 o 
   0   2  11       58.79       60.22      3.92 o 
   1   2  11       85.17       76.14      4.66 o 
   2   2  11        6.98       11.67      2.86 o 
   3   2  11       28.98       34.78      5.18 o 
   4   2  11       12.87        7.94      3.78 o 
   5   2  11       14.01       12.18      4.11 o 
   6   2  11        2.11       -0.97      3.65 o 
  -6   3  11        9.96       10.44      3.24 o 
  -5   3  11        5.56        5.64      2.88 o 
  -4   3  11       41.69       42.70      3.42 o 
  -3   3  11       78.65       71.90      4.31 o 
  -2   3  11       51.71       47.41      3.25 o 
  -1   3  11       75.99       67.45      4.20 o 
   0   3  11       10.44        8.36      3.25 o 
   1   3  11       75.35       69.49      5.49 o 
   2   3  11       52.10       53.31      4.79 o 
   3   3  11       79.12       68.71      5.46 o 
   4   3  11       41.24       49.41      6.15 o 
   5   3  11        5.66        5.69      3.70 o 
   6   3  11        9.86       11.24      4.11 o 
  -6   4  11       26.45       26.31      4.01 o 
  -5   4  11       15.46       21.29      3.75 o 
  -4   4  11       12.42       10.96      2.71 o 
  -3   4  11       63.18       76.35      4.53 o 
  -2   4  11       52.46       62.86      3.95 o 
  -1   4  11       28.19       23.35      2.55 o 
   0   4  11       50.68       52.18      4.55 o 
   1   4  11       27.35       32.99      3.80 o 
   2   4  11       54.97       44.61      4.33 o 
   3   4  11       63.53       70.72      5.54 o 
   4   4  11       12.13       12.56      3.00 o 
   5   4  11       15.49        9.81      4.03 o 
   6   4  11       25.96       28.50      5.16 o 
  -5   5  11       13.70       16.22      4.98 o 
  -4   5  11        4.27        6.36      2.81 o 
  -3   5  11        1.53        0.82      1.89 o 
  -2   5  11       12.19       20.31      2.45 o 
  -1   5  11       52.36       46.20      7.66 o 
   0   5  11      237.68      230.70     14.60 o 
   1   5  11       54.10       47.32      4.61 o 
   2   5  11       12.74       13.87      3.91 o 
   3   5  11        1.49        1.23      2.48 o 
   4   5  11        4.27        4.70      6.47 o 
   5   5  11       14.29       12.96      4.23 o 
  -5   6  11       63.17       56.31      7.74 o 
  -4   6  11        3.72        1.55      3.49 o 
  -3   6  11       14.40       16.58      3.00 o 
  -2   6  11       24.25       33.80      3.75 o 
  -1   6  11       91.96       88.30      6.39 o 
   0   6  11       52.25       48.02      7.62 o 
   1   6  11       89.57      113.48     14.11 o 
   2   6  11       25.19       25.30      3.40 o 
   3   6  11       15.02       12.28      3.43 o 
   4   6  11        3.81        3.80      4.14 o 
   5   6  11       61.35       64.14      5.82 o 
  -5   7  11       43.31       47.24      7.41 o 
  -4   7  11       12.98       13.22      6.63 o 
  -3   7  11       43.81       41.04      3.95 o 
  -2   7  11       28.63       23.48      6.14 o 
  -1   7  11       54.07       75.49      5.82 o 
   0   7  11       31.17       26.21      3.53 o 
   1   7  11       56.38       60.95      7.85 o 
   2   7  11       28.37       30.75      3.77 o 
   3   7  11       43.51       49.84      4.89 o 
   4   7  11       13.58       10.73      3.37 o 
   5   7  11       44.00       29.83      3.88 o 
  -5   8  11       14.72       15.47      5.59 o 
  -4   8  11       27.84       31.09      3.65 o 
  -3   8  11        1.40       -2.22      2.22 o 
  -2   8  11        2.26       -1.19      2.22 o 
  -1   8  11      110.05      108.49      7.59 o 
   0   8  11       72.41       69.63      5.57 o 
   1   8  11      107.15      136.48      9.34 o 
   2   8  11        2.37        4.74      2.66 o 
   3   8  11        1.33       -2.36      2.36 o 
   4   8  11       28.70       25.45      3.66 o 
   5   8  11       15.14       11.84      3.16 o 
  -4   9  11        3.49        1.18      2.49 o 
  -3   9  11       16.84       10.09      2.66 o 
  -2   9  11       58.92       52.36      4.56 o 
  -1   9  11       67.12       82.57      6.20 o 
   0   9  11       45.24       43.89      4.22 o 
   1   9  11       70.21       60.13      6.03 o 
   2   9  11       57.08       67.75      5.43 o 
   3   9  11       16.03       20.47      3.39 o 
   4   9  11        3.40        5.89      2.81 o 
  -4  10  11       78.91      109.67      7.70 o 
  -3  10  11       14.13       18.48      3.10 o 
  -2  10  11        8.98        5.61      2.48 o 
  -1  10  11       18.73       29.03      3.57 o 
   0  10  11       64.18       61.45      5.08 o 
   1  10  11       19.28       18.53      3.17 o 
   2  10  11        8.57       10.42      2.69 o 
   3  10  11       14.59       17.09      3.10 o 
   4  10  11       82.67       76.54      5.97 o 
  -4  11  11       82.18      101.14     11.70 o 
  -3  11  11        2.08        0.62      2.36 o 
  -2  11  11        0.19       -2.34      2.34 o 
  -1  11  11       70.66       74.49      5.76 o 
   0  11  11       22.54       19.90      4.60 o 
   1  11  11       69.87       87.88      6.60 o 
   2  11  11        0.18       -1.51      2.37 o 
   3  11  11        1.99       -2.08      3.73 o 
   4  11  11       81.71      105.36      7.74 o 
  -3  12  11       14.70       11.73      2.80 o 
  -2  12  11       38.35       36.11      4.03 o 
  -1  12  11      147.26      141.17      9.47 o 
   0  12  11        2.55        3.95      2.71 o 
   1  12  11      142.75      185.23     12.12 o 
   2  12  11       36.81       50.52      4.74 o 
   3  12  11       14.02       15.84      4.84 o 
  -3  13  11       22.25       11.90      5.21 o 
  -2  13  11       72.66       88.56      6.56 o 
  -1  13  11      162.10      209.78     13.56 o 
   0  13  11       37.60       48.77      4.86 o 
   1  13  11      169.17      159.32     10.52 o 
   2  13  11       76.22       62.52      5.33 o 
   3  13  11       21.38       36.62      4.19 o 
  -2  14  11       47.58       44.34      4.27 o 
  -1  14  11      112.26      139.88      9.57 o 
   0  14  11       38.71       45.68      4.68 o 
   1  14  11      113.77      126.03      8.76 o 
   2  14  11       46.07       63.10      5.31 o 
  -4   0  12        5.72        9.58      4.57 o 
  -3   0  12       15.18       19.31      4.02 o 
  -2   0  12       73.57       61.11      5.07 o 
  -1   0  12       54.73       39.17      5.34 o 
   0   0  12      161.74      165.01     14.12 o 
   1   0  12       54.16       51.28      6.41 o 
   2   0  12       70.57       77.60      8.07 o 
   3   0  12       15.72       10.95      4.32 o 
   4   0  12        5.88       12.08      4.55 o 
  -4   1  12       79.01       87.22      7.25 o 
  -3   1  12       50.31       56.69      3.87 o 
  -2   1  12       16.51       10.29      2.38 o 
  -1   1  12       29.07       37.69      3.26 o 
   0   1  12        7.17       10.41      5.95 o 
   1   1  12       29.21       44.51      4.66 o 
   2   1  12       15.72       21.08      5.26 o 
   3   1  12       51.46       55.41      4.83 o 
   4   1  12       79.75       92.59      6.55 o 
  -3   2  12        0.54        1.26      2.01 o 
  -2   2  12        5.26        0.64      2.01 o 
  -1   2  12       45.45       40.74      4.16 o 
   0   2  12       28.00       27.81      5.26 o 
   1   2  12       45.64       45.25      4.36 o 
   2   2  12        5.23        9.56      6.50 o 
   3   2  12        0.52        4.08      2.65 o 
  -3   3  12       52.79       61.04      3.96 o 
  -2   3  12        8.07        3.90      2.13 o 
  -1   3  12       23.62       25.73      2.83 o 
   0   3  12        0.89       -2.00      2.00 o 
   1   3  12       24.33       18.96      2.83 o 
   2   3  12        8.06        9.68      2.88 o 
   3   3  12       51.06       74.42      5.52 o 
  -3   4  12        5.48       -0.21      2.53 o 
  -2   4  12       23.18       23.86      3.23 o 
  -1   4  12       11.73       15.01      4.61 o 
   0   4  12       19.11       25.14      2.91 o 
   1   4  12       12.26       14.25      3.10 o 
   2   4  12       22.11       40.60      4.53 o 
   3   4  12        5.23        7.92      3.91 o 
  -3   5  12       12.01        6.99      2.73 o 
  -2   5  12        6.06        1.14      2.15 o 
  -1   5  12       36.23       40.20      3.45 o 
   0   5  12       20.92       17.67      3.42 o 
   1   5  12       36.93       41.35      4.52 o 
   2   5  12        6.21        4.03      2.94 o 
   3   5  12       11.45       12.28      3.29 o 
  -3   6  12       12.79       10.99      5.16 o 
  -2   6  12       76.91      103.19      5.92 o 
  -1   6  12       11.41        7.86      2.70 o 
   0   6  12       66.72       75.16      6.01 o 
   1   6  12       11.18       11.09      5.22 o 
   2   6  12       80.51       71.34      5.86 o 
   3   6  12       13.35       10.32      3.27 o 
  -2   7  12       37.87       45.64      3.63 o 
  -1   7  12       13.34        7.24      2.84 o 
   0   7  12        7.68       12.93      3.01 o 
   1   7  12       13.25       10.97      3.17 o 
   2   7  12       38.42       31.01      4.06 o 
  -2   8  12        3.19       -0.58      2.49 o 
  -1   8  12        0.68        3.26      2.53 o 
   0   8  12        9.23        5.76      4.47 o 
   1   8  12        0.72        2.24      2.87 o 
   2   8  12        3.34        0.71      2.96 o 
  -1   9  12        1.58        0.00      5.87 o 
   0   9  12      131.77      151.62     10.31 o 
   1   9  12        1.65        0.80      2.73 o 
                                                 
